# Supplementary material for: 2-Hy­droxy-6-isopropyl-3-methyl­benzoic acid
Source: Acta Crystallogr Sect E Struct Rep Online. 2011 Apr 7;67(Pt 5):o1063. doi: 10.1107/S1600536811011998 (PMC3089340; doi:10.1107/S1600536811011998)
Supplement: Supplementary file 1 [file e-67-o1063-sup1.cif]

##############################################################################
#                                                                            #
# This CIF contains the data in a paper accepted for publication in          #
# Acta Crystallographica Section E. It conforms to the requirements of       #
# Notes for Authors for Acta Crystallographica Section E, and has been       #
# peer reviewed under the auspices of the IUCr Commission on Journals.       #
#                                                                            #
# Full details of the Crystallographic Information File format               #
# are given in the paper "The Crystallographic Information File (CIF):       #
# a New Standard Archive File for Crystallography" by S. R. Hall, F. H.      #
# Allen and I. D. Brown [Acta Cryst. (1991), A47, 655-685].                  #
#                                                                            #
# The current version of the core CIF dictionary is obtainable from          #
# ftp://ftp.iucr.org/pub/cif_core.dic.                                       #
#                                                                            #
# Software is freely available for graphical display of the structure(s)     #
# in this CIF. For information consult the CIF software page                 #
# http://www.iucr.org/resources/cif/software.                                #
#                                                                            #
# This file may be used for bona fide research purposes within the           #
# scientific community so long as proper attribution is given to the journal # 
# article from which it was obtained.                                        #
#                                                                            #
##############################################################################
data_I
_audit_creation_method     SHELXL-97
_chemical_name_systematic
;
2-Hydroxy-6-isopropyl-3-methylbenzoic acid
;
_chemical_name_common
;
2-Hydroxy-6-isopropyl-3-methylbenzoic acid
;
_chemical_formula_moiety     'C11 H14 O3'
_chemical_formula_sum     'C11 H14 O3'
_chemical_formula_iupac     'C11 H14 O3'
_chemical_formula_weight     194.22
_chemical_melting_point     ?
_symmetry_cell_setting     orthorhombic
_symmetry_space_group_name_H-M     'P b c a'
_symmetry_space_group_name_Hall     '-P 2ac 2ab'
loop_
    _symmetry_equiv_pos_as_xyz
    'x, y, z'
    '-x+1/2, -y, z+1/2'
    'x+1/2, -y+1/2, -z'
    '-x, y+1/2, -z+1/2'
    '-x, -y, -z'
    'x-1/2, y, -z-1/2'
    '-x-1/2, y-1/2, z'
    'x, -y-1/2, z-1/2'
_cell_length_a     16.8864(17)
_cell_length_b     6.6653(7)
_cell_length_c     18.238(2)
_cell_angle_alpha     90.00
_cell_angle_beta     90.00
_cell_angle_gamma     90.00
_cell_volume     2052.7(4)
_cell_formula_units_Z     8
_cell_measurement_reflns_used     1806
_cell_measurement_theta_min     3.29
_cell_measurement_theta_max     26.53
_cell_measurement_temperature     200(2)
_exptl_crystal_description     rod
_exptl_crystal_colour     colourless
_exptl_crystal_size_max     0.513
_exptl_crystal_size_mid     0.155
_exptl_crystal_size_min     0.080
_exptl_crystal_density_diffrn     1.257
_exptl_crystal_density_meas     ?
_exptl_crystal_density_method     'not measured'
_exptl_crystal_F_000     832
_exptl_absorpt_coefficient_mu     0.091
_exptl_absorpt_correction_type     none
_exptl_absorpt_process_details     ?
_exptl_absorpt_correction_T_min     ?
_exptl_absorpt_correction_T_max     ?
_exptl_special_details     ?
_diffrn_ambient_temperature     200(2)
_diffrn_radiation_type     MoK\a
_diffrn_radiation_wavelength     0.71073
_diffrn_radiation_source     'fine-focus sealed tube'
_diffrn_radiation_monochromator     graphite
_diffrn_measurement_device_type     'Bruker APEXII CCD diffractometer'
_diffrn_measurement_device     ?
_diffrn_measurement_method     '\f and \w scans'
_diffrn_reflns_number     10325
_diffrn_reflns_av_R_equivalents     0.0726
_diffrn_reflns_av_sigmaI/netI     0.0647
_diffrn_reflns_theta_min     3.29
_diffrn_reflns_theta_max     28.30
_diffrn_reflns_theta_full     28.30
_diffrn_measured_fraction_theta_max     0.998
_diffrn_measured_fraction_theta_full     0.998
_diffrn_reflns_limit_h_min     -18
_diffrn_reflns_limit_h_max     22
_diffrn_reflns_limit_k_min     -8
_diffrn_reflns_limit_k_max     8
_diffrn_reflns_limit_l_min     -16
_diffrn_reflns_limit_l_max     24
_refine_special_details     ?
_reflns_number_total     2546
_reflns_number_gt     1365
_reflns_threshold_expression     I>2\s(I)
_refine_ls_structure_factor_coef     Fsqd
_refine_ls_matrix_type     full
_refine_ls_R_factor_all     0.1226
_refine_ls_R_factor_gt     0.0535
_refine_ls_wR_factor_gt     0.1260
_refine_ls_wR_factor_ref     0.1542
_refine_ls_goodness_of_fit_ref     0.991
_refine_ls_restrained_S_all     0.991
_refine_ls_number_reflns     2546
_refine_ls_number_parameters     132
_refine_ls_number_restraints     0
_refine_ls_number_constraints     0
_refine_ls_hydrogen_treatment     constr
_refine_ls_weighting_scheme     calc
_refine_ls_weighting_details
                 'calc w=1/[\s^2^(Fo^2^)+(0.0760P)^2^] where P=(Fo^2^+2Fc^2^)/3'
_atom_sites_solution_hydrogens     geom
_atom_sites_solution_primary     direct
_atom_sites_solution_secondary     difmap
_refine_ls_shift/su_max     0.000
_refine_ls_shift/su_mean     0.000
_refine_diff_density_max     0.299
_refine_diff_density_min     -0.235
_refine_ls_extinction_method     none
_refine_ls_extinction_coef     ?
_refine_ls_abs_structure_Flack     ?
loop_
    _atom_type_symbol
    _atom_type_description
    _atom_type_scat_dispersion_real
    _atom_type_scat_dispersion_imag
    _atom_type_scat_source
    'C' 'C' 0.0033 0.0016
                         'International Tables Vol C Tables 4.2.6.8 and 6.1.1.4'
    'H' 'H' 0.0000 0.0000
                         'International Tables Vol C Tables 4.2.6.8 and 6.1.1.4'
    'O' 'O' 0.0106 0.0060
                         'International Tables Vol C Tables 4.2.6.8 and 6.1.1.4'
_computing_data_collection     'APEX2 (Bruker, 2010)'
_computing_cell_refinement     'SAINT (Bruker, 2010)'
_computing_data_reduction     'SAINT (Bruker, 2010)'
_computing_structure_solution     'SHELXS97 (Sheldrick, 2008)'
_computing_structure_refinement     'SHELXL97 (Sheldrick, 2008)'
_computing_molecular_graphics
     'ORTEPIII (Farrugia, 1997) and <i>Mercury</i> (Macrae <i>et al.</i>, 2006)'
_computing_publication_material
                            'SHELXL97 (Sheldrick, 2008) and PLATON (Spek, 2009)'
loop_
    _atom_site_type_symbol
    _atom_site_label
    _atom_site_fract_x
    _atom_site_fract_y
    _atom_site_fract_z
    _atom_site_U_iso_or_equiv
    _atom_site_adp_type
    _atom_site_calc_flag
    _atom_site_refinement_flags
    _atom_site_occupancy
    _atom_site_symmetry_multiplicity
    _atom_site_disorder_assembly
    _atom_site_disorder_group
    O O1 0.04216(9) 0.85849(19) 0.42308(8) 0.0409(4) Uani d . 1 1 . .
    H H1 0.0189 0.9643 0.4358 0.061 Uiso calc R 1 1 . .
    O O2 0.03999(9) 0.8162(2) 0.54297(8) 0.0357(4) Uani d . 1 1 . .
    O O3 0.10701(9) 0.5223(2) 0.60346(7) 0.0386(4) Uani d . 1 1 . .
    H H3 0.0830 0.6324 0.6010 0.058 Uiso calc R 1 1 . .
    C C1 0.09835(11) 0.5574(3) 0.47072(11) 0.0262(4) Uani d . 1 1 . .
    C C2 0.12250(11) 0.4550(3) 0.53481(11) 0.0297(5) Uani d . 1 1 . .
    C C3 0.16463(12) 0.2740(3) 0.53193(11) 0.0325(5) Uani d . 1 1 . .
    C C4 0.18243(12) 0.1994(3) 0.46369(12) 0.0369(5) Uani d . 1 1 . .
    H H4 0.2128 0.0799 0.4601 0.044 Uiso calc R 1 1 . .
    C C5 0.15747(12) 0.2931(3) 0.40016(12) 0.0364(5) Uani d . 1 1 . .
    H H5 0.1703 0.2341 0.3543 0.044 Uiso calc R 1 1 . .
    C C6 0.11437(11) 0.4699(3) 0.40105(11) 0.0286(5) Uani d . 1 1 . .
    C C7 0.18707(14) 0.1685(3) 0.60150(13) 0.0463(6) Uani d . 1 1 . .
    H H71 0.2190 0.0499 0.5898 0.069 Uiso calc R 1 1 . .
    H H72 0.1390 0.1269 0.6275 0.069 Uiso calc R 1 1 . .
    H H73 0.2178 0.2595 0.6326 0.069 Uiso calc R 1 1 . .
    C C8 0.08638(12) 0.5538(3) 0.32753(12) 0.0345(5) Uani d . 1 1 . .
    H H8 0.0399 0.6429 0.3373 0.041 Uiso calc R 1 1 . .
    C C9 0.05933(15) 0.3885(4) 0.27477(14) 0.0525(7) Uani d . 1 1 . .
    H H91 0.1053 0.3094 0.2592 0.079 Uiso calc R 1 1 . .
    H H92 0.0342 0.4494 0.2318 0.079 Uiso calc R 1 1 . .
    H H93 0.0212 0.3009 0.2996 0.079 Uiso calc R 1 1 . .
    C C10 0.15119(15) 0.6819(4) 0.29282(14) 0.0563(7) Uani d . 1 1 . .
    H H101 0.1669 0.7880 0.3271 0.084 Uiso calc R 1 1 . .
    H H102 0.1312 0.7426 0.2475 0.084 Uiso calc R 1 1 . .
    H H103 0.1971 0.5975 0.2816 0.084 Uiso calc R 1 1 . .
    C C11 0.05805(11) 0.7512(3) 0.48107(11) 0.0282(5) Uani d . 1 1 . .
loop_
    _atom_site_aniso_label
    _atom_site_aniso_U_11
    _atom_site_aniso_U_22
    _atom_site_aniso_U_33
    _atom_site_aniso_U_12
    _atom_site_aniso_U_13
    _atom_site_aniso_U_23
    O1 0.0625(11) 0.0252(7) 0.0349(9) 0.0137(7) 0.0030(8) -0.0027(7)
    O2 0.0455(9) 0.0275(7) 0.0342(8) 0.0079(6) 0.0033(7) -0.0065(6)
    O3 0.0473(9) 0.0373(8) 0.0313(9) 0.0094(7) 0.0050(7) -0.0009(7)
    C1 0.0232(9) 0.0204(8) 0.0350(12) -0.0017(7) 0.0039(8) -0.0037(8)
    C2 0.0287(10) 0.0272(10) 0.0332(12) -0.0025(8) 0.0050(9) -0.0038(9)
    C3 0.0281(10) 0.0278(10) 0.0416(13) -0.0012(8) 0.0038(9) 0.0031(9)
    C4 0.0332(11) 0.0247(10) 0.0530(15) 0.0069(8) 0.0056(10) -0.0016(10)
    C5 0.0380(12) 0.0321(10) 0.0392(13) 0.0042(9) 0.0056(10) -0.0078(10)
    C6 0.0279(10) 0.0244(9) 0.0334(12) -0.0016(8) 0.0032(9) -0.0043(9)
    C7 0.0473(13) 0.0382(11) 0.0534(16) 0.0075(10) 0.0047(12) 0.0107(11)
    C8 0.0371(11) 0.0332(10) 0.0330(12) 0.0053(9) -0.0002(9) -0.0070(9)
    C9 0.0639(16) 0.0539(15) 0.0399(15) 0.0033(12) -0.0049(12) -0.0178(12)
    C10 0.0536(15) 0.0668(16) 0.0485(16) -0.0077(13) -0.0021(12) 0.0183(13)
    C11 0.0290(10) 0.0202(9) 0.0355(12) -0.0020(8) 0.0003(9) -0.0048(8)
_geom_special_details     ?
loop_
    _geom_bond_atom_site_label_1
    _geom_bond_atom_site_label_2
    _geom_bond_site_symmetry_2
    _geom_bond_distance
    _geom_bond_publ_flag
    O1 C11 . 1.305(2) ?
    O1 H1 . 0.8400 ?
    O2 C11 . 1.247(2) ?
    O3 C2 . 1.355(2) ?
    O3 H3 . 0.8400 ?
    C1 C2 . 1.414(3) ?
    C1 C6 . 1.424(3) ?
    C1 C11 . 1.472(3) ?
    C2 C3 . 1.402(3) ?
    C3 C4 . 1.373(3) ?
    C3 C7 . 1.499(3) ?
    C4 C5 . 1.382(3) ?
    C4 H4 . 0.9500 ?
    C5 C6 . 1.385(3) ?
    C5 H5 . 0.9500 ?
    C6 C8 . 1.528(3) ?
    C7 H71 . 0.9800 ?
    C7 H72 . 0.9800 ?
    C7 H73 . 0.9800 ?
    C8 C10 . 1.526(3) ?
    C8 C9 . 1.533(3) ?
    C8 H8 . 1.0000 ?
    C9 H91 . 0.9800 ?
    C9 H92 . 0.9800 ?
    C9 H93 . 0.9800 ?
    C10 H101 . 0.9800 ?
    C10 H102 . 0.9800 ?
    C10 H103 . 0.9800 ?
loop_
    _geom_angle_atom_site_label_1
    _geom_angle_atom_site_label_2
    _geom_angle_atom_site_label_3
    _geom_angle_site_symmetry_1
    _geom_angle_site_symmetry_3
    _geom_angle
    _geom_angle_publ_flag
    C11 O1 H1 . . 109.5 ?
    C2 O3 H3 . . 109.5 ?
    C2 C1 C6 . . 119.03(17) ?
    C2 C1 C11 . . 116.80(17) ?
    C6 C1 C11 . . 124.16(18) ?
    O3 C2 C3 . . 114.68(18) ?
    O3 C2 C1 . . 123.25(17) ?
    C3 C2 C1 . . 122.07(18) ?
    C4 C3 C2 . . 117.16(19) ?
    C4 C3 C7 . . 122.81(19) ?
    C2 C3 C7 . . 120.02(19) ?
    C3 C4 C5 . . 121.99(19) ?
    C3 C4 H4 . . 119.0 ?
    C5 C4 H4 . . 119.0 ?
    C4 C5 C6 . . 122.32(19) ?
    C4 C5 H5 . . 118.8 ?
    C6 C5 H5 . . 118.8 ?
    C5 C6 C1 . . 117.30(18) ?
    C5 C6 C8 . . 117.62(17) ?
    C1 C6 C8 . . 125.07(17) ?
    C3 C7 H71 . . 109.5 ?
    C3 C7 H72 . . 109.5 ?
    H71 C7 H72 . . 109.5 ?
    C3 C7 H73 . . 109.5 ?
    H71 C7 H73 . . 109.5 ?
    H72 C7 H73 . . 109.5 ?
    C10 C8 C6 . . 110.31(18) ?
    C10 C8 C9 . . 110.84(19) ?
    C6 C8 C9 . . 112.35(18) ?
    C10 C8 H8 . . 107.7 ?
    C6 C8 H8 . . 107.7 ?
    C9 C8 H8 . . 107.7 ?
    C8 C9 H91 . . 109.5 ?
    C8 C9 H92 . . 109.5 ?
    H91 C9 H92 . . 109.5 ?
    C8 C9 H93 . . 109.5 ?
    H91 C9 H93 . . 109.5 ?
    H92 C9 H93 . . 109.5 ?
    C8 C10 H101 . . 109.5 ?
    C8 C10 H102 . . 109.5 ?
    H101 C10 H102 . . 109.5 ?
    C8 C10 H103 . . 109.5 ?
    H101 C10 H103 . . 109.5 ?
    H102 C10 H103 . . 109.5 ?
    O2 C11 O1 . . 119.55(17) ?
    O2 C11 C1 . . 122.27(18) ?
    O1 C11 C1 . . 118.17(17) ?
loop_
    _geom_torsion_atom_site_label_1
    _geom_torsion_atom_site_label_2
    _geom_torsion_atom_site_label_3
    _geom_torsion_atom_site_label_4
    _geom_torsion_site_symmetry_1
    _geom_torsion_site_symmetry_2
    _geom_torsion_site_symmetry_3
    _geom_torsion_site_symmetry_4
    _geom_torsion
    _geom_torsion_publ_flag
    C6 C1 C2 O3 . . . . -177.21(18) ?
    C11 C1 C2 O3 . . . . 3.1(3) ?
    C6 C1 C2 C3 . . . . 2.7(3) ?
    C11 C1 C2 C3 . . . . -176.96(17) ?
    O3 C2 C3 C4 . . . . -179.57(18) ?
    C1 C2 C3 C4 . . . . 0.5(3) ?
    O3 C2 C3 C7 . . . . 1.5(3) ?
    C1 C2 C3 C7 . . . . -178.43(18) ?
    C2 C3 C4 C5 . . . . -2.6(3) ?
    C7 C3 C4 C5 . . . . 176.35(19) ?
    C3 C4 C5 C6 . . . . 1.3(3) ?
    C4 C5 C6 C1 . . . . 1.9(3) ?
    C4 C5 C6 C8 . . . . -176.91(19) ?
    C2 C1 C6 C5 . . . . -3.8(3) ?
    C11 C1 C6 C5 . . . . 175.81(17) ?
    C2 C1 C6 C8 . . . . 174.92(18) ?
    C11 C1 C6 C8 . . . . -5.4(3) ?
    C5 C6 C8 C10 . . . . -85.4(2) ?
    C1 C6 C8 C10 . . . . 95.8(2) ?
    C5 C6 C8 C9 . . . . 38.8(3) ?
    C1 C6 C8 C9 . . . . -140.0(2) ?
    C2 C1 C11 O2 . . . . -5.6(3) ?
    C6 C1 C11 O2 . . . . 174.72(18) ?
    C2 C1 C11 O1 . . . . 173.29(17) ?
    C6 C1 C11 O1 . . . . -6.4(3) ?
loop_
    _geom_hbond_atom_site_label_D
    _geom_hbond_atom_site_label_H
    _geom_hbond_atom_site_label_A
    _geom_hbond_site_symmetry_A
    _geom_hbond_distance_DH
    _geom_hbond_distance_HA
    _geom_hbond_distance_DA
    _geom_hbond_angle_DHA
    _geom_hbond_publ_flag
    O3 H3 O2 . 0.84 1.77 2.5171(19) 146 y
    O1 H1 O2 5_576 0.84 1.81 2.6475(19) 174 y
data_global
_journal_date_recd_electronic     2011-03-17
_journal_date_accepted     2011-03-31
_journal_name_full     'Acta Crystallographica, Section E'
_journal_year     2011
_journal_volume     67
_journal_issue      5
_journal_page_first     o1063
_journal_page_last     o1063
_journal_paper_category     QO
_journal_coeditor_code     BH2346
_publ_contact_author_name     'Dr Richard Betz'
_publ_contact_author_address
;
Department of Chemistry
Nelson Mandela Metropolitan University
Summerstrand Campus (South)
University Way
Summerstrand
PO Box 77000
Port Elizabeth
6031
South Africa
;
_publ_contact_author_email     richard.betz@webmail.co.za
_publ_contact_author_fax     +27-41-504-4236
_publ_contact_author_phone     +27-41-504-4285
_publ_section_title
;
2-Hydroxy-6-isopropyl-3-methylbenzoic acid
;
loop_
    _publ_author_name
    _publ_author_address
    "Betz, Richard"
;
Nelson Mandela Metropolitan University
Summerstrand Campus
Department of Chemistry
University Way
Summerstrand
PO Box 77000
Port Elizabeth, 6031
South Africa
;
    "Gerber, Thomas"
;
Nelson Mandela Metropolitan University
Summerstrand Campus
Department of Chemistry
University Way
Summerstrand
PO Box 77000
Port Elizabeth, 6031
South Africa
;
    "Schalekamp, Henk"
;
Nelson Mandela Metropolitan University
Summerstrand Campus
Department of Chemistry
University Way
Summerstrand
PO Box 77000
Port Elizabeth, 6031
South Africa
;
_publ_section_synopsis     .
