# Supplementary material for: 2-Hy­droxy-6-isopropyl-3-methyl­benzoic acid
Source: Acta Crystallogr Sect E Struct Rep Online. 2011 Apr 7;67(Pt 5):o1063. doi: 10.1107/S1600536811011998 (PMC3089340; doi:10.1107/S1600536811011998)
Supplement: Supplementary file 2 [file e-67-o1063-Isup2.hkl]

# 
# h,k,l, Fc-squared, Fo-squared, sigma(Fo-squared) and status flag 
# 
data_I
_shelx_title ' ba107_s in Pbca' 
_shelx_refln_list_code          4 
_shelx_F_calc_maximum      203.89 
_exptl_crystal_F_000       832.00 
_reflns_d_resolution_high  0.7495 
 
loop_ 
 _symmetry_equiv_pos_as_xyz 
 'x, y, z' 
 '-x+1/2, -y, z+1/2' 
 'x+1/2, -y+1/2, -z' 
 '-x, y+1/2, -z+1/2' 
 '-x, -y, -z' 
 'x-1/2, y, -z-1/2' 
 '-x-1/2, y-1/2, z' 
 'x, -y-1/2, z-1/2' 
 
_cell_length_a    16.8864 
_cell_length_b     6.6653 
_cell_length_c    18.2380 
_cell_angle_alpha  90.000 
_cell_angle_beta   90.000 
_cell_angle_gamma  90.000 
 
_shelx_F_squared_multiplier     1.000 
 
loop_ 
 _refln_index_h 
 _refln_index_k 
 _refln_index_l 
 _refln_F_squared_calc 
 _refln_F_squared_meas 
 _refln_F_squared_sigma 
 _refln_observed_status 
   4   0   0    33859.45    34359.31    752.09 o 
   6   0   0       44.63       60.66      6.32 o 
   8   0   0     3405.00     3464.70     19.76 o 
  10   0   0      425.41      433.30     22.20 o 
  12   0   0      358.68      351.12     17.73 o 
  14   0   0     2673.27     2875.74     70.12 o 
  16   0   0       44.65       25.71     19.03 o 
  18   0   0      505.15      542.24     35.06 o 
  20   0   0       79.27       96.49     24.04 o 
  22   0   0        2.10      -24.37     24.37 o 
   2   1   0      458.54      434.47      5.84 o 
   4   1   0    41572.84    41246.04   1494.25 o 
   6   1   0     1787.80     1883.60     89.04 o 
   8   1   0      121.03      102.93      7.16 o 
  10   1   0     2021.31     2272.21     31.10 o 
  12   1   0      315.09      369.31     16.12 o 
  14   1   0      115.71      139.34     11.51 o 
  16   1   0        0.53      -12.85     12.91 o 
  18   1   0      375.85      393.46     24.05 o 
  20   1   0       50.61       32.96     16.11 o 
  22   1   0       31.08      -17.41     17.41 o 
   0   2   0     2539.76     2291.53     23.30 o 
   2   2   0     1603.50     1585.17     11.60 o 
   4   2   0     5911.65     6059.46     93.30 o 
   6   2   0    16834.94    17859.85    495.63 o 
   8   2   0     8582.39     9114.97    380.68 o 
  10   2   0     7569.91     8339.28    284.65 o 
  12   2   0      220.73      232.21     13.30 o 
  14   2   0       83.95      104.84     11.13 o 
  16   2   0        4.59        8.15     11.30 o 
  18   2   0        0.00      -17.03     17.03 o 
  20   2   0        6.46      -15.07     15.07 o 
   2   3   0     1156.40     1250.86     17.15 o 
   4   3   0     1329.95     1338.82     30.46 o 
   6   3   0      119.72      123.15      7.86 o 
   8   3   0      106.88       90.68      6.64 o 
  10   3   0      948.35      996.72     19.39 o 
  12   3   0      677.36      764.96     18.68 o 
  14   3   0     1435.36     1485.07     40.86 o 
  16   3   0        7.89        7.76     17.11 o 
  18   3   0      280.43      249.75     30.38 o 
  20   3   0       53.30       45.08     27.71 o 
   0   4   0     1711.28     1785.77     36.23 o 
   2   4   0      355.10      318.14     11.38 o 
   4   4   0     3070.49     3063.62     52.31 o 
   6   4   0       13.34        4.64      7.60 o 
   8   4   0      574.69      500.59     14.25 o 
  10   4   0      343.20      370.96     14.30 o 
  12   4   0       90.06       93.73     11.17 o 
  14   4   0       36.45       31.04     17.94 o 
  16   4   0        1.23       12.34     18.40 o 
  18   4   0      181.81      139.90     31.39 o 
  20   4   0        0.12       10.02     28.38 o 
   2   5   0        0.77        7.42      9.28 o 
   4   5   0      154.57      164.69     10.14 o 
   6   5   0        6.64       -3.17      9.33 o 
   8   5   0     1569.52     1500.35     53.79 o 
  10   5   0      780.60      691.81     25.97 o 
  12   5   0       55.31       60.42     12.54 o 
  14   5   0       63.23       47.73     19.21 o 
  16   5   0       43.43       73.96     37.56 o 
  18   5   0        2.09       -4.01     28.38 o 
   0   6   0      242.11      228.50     16.84 o 
   2   6   0        2.15       -9.65      9.65 o 
   4   6   0       24.24       14.97      9.65 o 
   6   6   0      233.14      178.81     14.46 o 
   8   6   0       10.30        5.44     13.24 o 
  10   6   0        7.32       19.16     13.53 o 
  12   6   0      135.64      127.07     14.73 o 
  14   6   0      247.71      202.81     24.88 o 
  16   6   0        3.27       14.79     30.05 o 
   2   7   0        2.38        6.70     13.88 o 
   4   7   0      207.17      203.95     18.80 o 
   6   7   0        6.76        9.53     14.54 o 
   8   7   0        1.15       15.86     16.33 o 
  10   7   0        1.21       16.82     15.35 o 
  12   7   0        1.32       18.97     19.61 o 
   0   8   0      214.42      226.38     31.72 o 
   2   8   0       50.15       73.08     21.01 o 
   4   8   0      105.83      122.44     20.12 o 
   6   8   0       39.33       44.57     16.80 o 
   8   8   0       31.51       40.02     17.33 o 
   1   1   1     6537.28     4281.80    274.47 o 
   2   1   1     4513.27     3612.90    287.69 o 
   3   1   1     8037.33     7721.85     79.78 o 
   4   1   1      288.68      289.27      7.19 o 
   5   1   1    23665.73    23766.58    423.73 o 
   6   1   1      254.82      257.69     13.78 o 
   7   1   1      459.43      466.58     16.21 o 
   8   1   1        0.12        7.16      4.14 o 
   9   1   1     5431.11     5791.12    108.29 o 
  10   1   1      336.87      384.90      9.59 o 
  11   1   1      653.28      661.25     13.31 o 
  12   1   1       69.29       57.30      6.97 o 
  13   1   1       21.53       20.56      9.26 o 
  14   1   1       27.94       31.56      7.65 o 
  15   1   1      105.35      106.61      7.77 o 
  16   1   1       26.92       29.54      9.39 o 
  17   1   1       37.23       39.16     10.02 o 
  18   1   1        2.41       -9.25     10.27 o 
  19   1   1      106.51       90.24     11.46 o 
  20   1   1        2.20      -11.03     11.03 o 
  21   1   1       36.92       13.93     11.99 o 
  22   1   1        0.30      -13.11     13.11 o 
   0   2   1     1466.15     1344.94      9.46 o 
   1   2   1      316.78      296.66      5.40 o 
   2   2   1      733.72      632.47      5.46 o 
   3   2   1     2374.45     2139.81     76.93 o 
   4   2   1      197.68      198.25      5.56 o 
   5   2   1     2365.25     2249.49     27.81 o 
   6   2   1       29.95       27.05      5.94 o 
   7   2   1     1744.18     1819.52     36.71 o 
   8   2   1      222.46      212.85     12.44 o 
   9   2   1     3722.90     3672.07     78.62 o 
  10   2   1       43.37       54.35      7.74 o 
  11   2   1        2.22        6.67      8.05 o 
  12   2   1      159.73      136.86      7.51 o 
  13   2   1      444.01      461.64     12.37 o 
  14   2   1       33.08       42.50      7.46 o 
  15   2   1       57.97       70.12      7.58 o 
  16   2   1      112.86      106.95      8.24 o 
  17   2   1      114.30      114.05     10.20 o 
  18   2   1       46.17       39.31     10.17 o 
  19   2   1       12.21       -3.47     10.27 o 
  20   2   1        0.02      -10.45     10.45 o 
  21   2   1        0.04      -14.42     14.42 o 
   1   3   1    12128.53    11747.41     94.82 o 
   2   3   1     1226.19     1085.44     11.36 o 
   3   3   1        0.08        2.36      3.41 o 
   4   3   1      319.03      338.31      6.64 o 
   5   3   1      502.02      554.66      7.80 o 
   6   3   1       55.34       51.77      4.19 o 
   7   3   1      501.22      484.73      8.89 o 
   8   3   1      222.27      212.50      7.66 o 
   9   3   1      234.61      276.50     10.61 o 
  10   3   1        0.69       -5.14      8.36 o 
  11   3   1        0.11        3.51      8.86 o 
  12   3   1       25.63       48.09      9.43 o 
  13   3   1     2763.37     2822.38     48.18 o 
  14   3   1        0.54       16.92      9.10 o 
  15   3   1      124.69      137.43     10.28 o 
  16   3   1        0.14        5.74      9.63 o 
  17   3   1      104.63       75.66     11.57 o 
  18   3   1       13.34       -2.74     12.40 o 
  19   3   1       25.54        7.77     22.37 o 
  20   3   1        3.55       -0.95     19.00 o 
  21   3   1       34.90       38.86     20.30 o 
   0   4   1        1.50       -1.30      7.13 o 
   1   4   1       35.47       36.58      5.24 o 
   2   4   1        6.37        1.58      4.68 o 
   3   4   1     1725.56     1660.79     19.27 o 
   4   4   1        6.65       10.26      4.43 o 
   5   4   1     1386.47     1290.22     16.06 o 
   6   4   1       35.62       25.90      5.60 o 
   7   4   1       67.75       70.09      5.86 o 
   8   4   1       82.55       67.10      5.84 o 
   9   4   1      162.87      154.18      6.75 o 
  10   4   1      115.96      112.93      6.06 o 
  11   4   1       58.93       60.23      7.91 o 
  12   4   1      108.59      118.18     10.01 o 
  13   4   1      181.99      176.29     10.61 o 
  14   4   1        5.54        0.54      9.80 o 
  15   4   1      316.65      289.42     24.27 o 
  16   4   1       16.39       30.14     13.42 o 
  17   4   1      686.30      710.30     53.54 o 
  18   4   1       55.02       32.15     19.21 o 
  19   4   1      195.37      142.82     22.29 o 
  20   4   1        0.04      -19.83     19.83 o 
   1   5   1        2.01       -6.53      6.53 o 
   2   5   1        8.37       11.73      6.53 o 
   3   5   1      413.65      395.42     11.40 o 
   4   5   1      117.38      119.00      6.98 o 
   5   5   1      612.02      595.93     13.21 o 
   6   5   1        2.80       -5.36      6.60 o 
   7   5   1      268.21      250.11     10.13 o 
   8   5   1      183.29      173.06      9.44 o 
   9   5   1       65.39       90.26      8.83 o 
  10   5   1       22.46       24.99      8.45 o 
  11   5   1       13.10       15.04      8.51 o 
  12   5   1       19.14       24.47      8.59 o 
  13   5   1      185.50      183.03     15.62 o 
  14   5   1        0.85        6.56     10.70 o 
  15   5   1       16.87       25.28     13.21 o 
  16   5   1        3.30       12.94     16.39 o 
  17   5   1        6.57       28.14     20.87 o 
  18   5   1        9.29       -3.49     20.18 o 
   0   6   1      149.38      126.17     11.03 o 
   1   6   1        2.29        7.32      7.03 o 
   2   6   1      119.74      108.62      7.57 o 
   3   6   1        7.08        0.73      6.82 o 
   4   6   1       29.93       19.37      6.92 o 
   5   6   1      326.67      275.80     12.35 o 
   6   6   1       32.88       31.59      9.19 o 
   7   6   1        5.63       14.81      9.31 o 
   8   6   1      186.65      170.87     10.41 o 
   9   6   1      543.16      490.29     22.35 o 
  10   6   1       36.26       37.80      9.73 o 
  11   6   1        8.52       15.21      9.65 o 
  12   6   1        6.95       23.59      9.69 o 
  13   6   1       41.88       48.46      9.87 o 
  14   6   1        4.83       16.91     15.95 o 
  15   6   1        0.89       -0.06     20.63 o 
  16   6   1        0.83       12.24     22.89 o 
   1   7   1      238.68      204.89      9.26 o 
   2   7   1       63.02       61.92     10.24 o 
   3   7   1       30.06       42.48     10.23 o 
   4   7   1       93.60      100.52     10.86 o 
   5   7   1       25.03       19.20     10.22 o 
   6   7   1        0.16       -0.51     10.48 o 
   7   7   1       20.69       14.06     10.52 o 
   8   7   1        1.05        1.43     10.41 o 
   9   7   1       57.47       78.38     11.06 o 
  10   7   1        0.81       19.52     10.73 o 
  11   7   1        6.38        2.33     10.94 o 
  12   7   1        0.00       12.50     12.79 o 
  13   7   1       36.63       55.05     17.66 o 
   0   8   1       27.13       42.58     20.54 o 
   1   8   1        8.29       32.93     14.35 o 
   2   8   1        0.30       35.75     14.47 o 
   3   8   1       14.79       33.78     12.58 o 
   4   8   1        2.03       11.78     11.28 o 
   5   8   1       65.63       81.23     12.10 o 
   6   8   1        1.58        4.57     11.69 o 
   7   8   1        5.47       26.56     12.08 o 
   8   8   1        7.87       29.95     12.17 o 
   9   8   1       24.88       53.44     12.39 o 
   2   0   2      759.38      637.43    159.50 o 
   3   0   2     5170.02     4725.84    179.99 o 
   4   0   2      783.32      746.21     21.21 o 
   5   0   2      223.06      218.31     10.41 o 
   6   0   2      231.81      261.30      6.45 o 
   7   0   2      987.23      769.52     20.29 o 
   8   0   2      462.77      475.20     13.21 o 
   9   0   2      155.09      114.49      6.98 o 
  10   0   2        0.02        7.53      6.78 o 
  11   0   2      934.93      800.64     71.94 o 
  12   0   2      604.32      619.86     20.63 o 
  13   0   2        0.04       10.86      5.72 o 
  14   0   2     2011.80     2138.48     28.43 o 
  15   0   2      172.28      198.36     18.58 o 
  16   0   2       18.29       17.20     13.36 o 
  17   0   2       49.75       40.58     14.45 o 
  18   0   2      313.80      317.31     23.81 o 
  19   0   2        9.55       -3.27     20.87 o 
  20   0   2        0.03      -15.97     15.97 o 
  21   0   2       14.16      -12.92     17.06 o 
  22   0   2        0.90      -17.66     17.66 o 
   1   1   2      506.47      382.37     17.93 o 
   2   1   2     1175.69     1088.99     16.69 o 
   3   1   2       46.84       46.08      3.75 o 
   4   1   2    38236.32    36549.92    864.59 o 
   5   1   2      188.64      178.93      6.57 o 
   6   1   2     6379.87     6386.23    162.49 o 
   7   1   2      297.40      318.48      8.80 o 
   8   1   2       17.09       33.30      6.38 o 
   9   1   2       12.72       20.12      5.34 o 
  10   1   2      828.82      817.56     11.63 o 
  11   1   2        1.65        3.25      6.48 o 
  12   1   2      125.52      137.88      7.85 o 
  13   1   2        9.20       14.20      7.16 o 
  14   1   2      546.16      581.37     12.87 o 
  15   1   2       16.74       22.68      7.24 o 
  16   1   2       40.95       47.80      8.56 o 
  17   1   2        1.66       -9.68      9.68 o 
  18   1   2       63.09       49.83     10.66 o 
  19   1   2        8.85       -7.01     10.74 o 
  20   1   2        0.79      -10.95     10.95 o 
  21   1   2        9.79       -8.58     11.83 o 
  22   1   2       42.46       13.28     12.66 o 
   0   2   2     1954.74     1834.45     19.74 o 
   1   2   2      423.64      385.34      5.49 o 
   2   2   2      438.92      430.88      5.36 o 
   3   2   2       57.97       52.01      3.56 o 
   4   2   2     3381.07     3404.19     56.70 o 
   5   2   2     1242.63     1275.88     19.51 o 
   6   2   2      914.19      942.84     14.77 o 
   7   2   2        0.06        2.20      6.44 o 
   8   2   2     6257.44     6429.54    191.50 o 
   9   2   2      279.33      319.27     13.22 o 
  10   2   2     1525.24     1564.85     33.32 o 
  11   2   2       50.27       55.74      9.37 o 
  12   2   2      139.75      140.94      9.50 o 
  13   2   2       10.72       22.68      9.26 o 
  14   2   2        4.29        7.12      8.86 o 
  15   2   2        0.10       -7.61      8.83 o 
  16   2   2        4.06       -6.46     10.39 o 
  17   2   2        9.83        6.64     12.52 o 
  18   2   2        6.68       -9.58      9.58 o 
  19   2   2        3.66       -9.88      9.88 o 
  20   2   2        2.67      -10.51     10.51 o 
  21   2   2       24.65       11.26     14.67 o 
   1   3   2      530.71      526.99      9.15 o 
   2   3   2      511.26      543.83      7.63 o 
   3   3   2       41.83       46.41      4.05 o 
   4   3   2      688.28      697.64      8.71 o 
   5   3   2       58.51       45.39      4.79 o 
   6   3   2        9.58        9.48      4.18 o 
   7   3   2        8.99        5.12      4.68 o 
   8   3   2      131.85      146.13      7.26 o 
   9   3   2      165.44      163.25      7.47 o 
  10   3   2      422.39      462.33     15.01 o 
  11   3   2       11.30        8.18      9.12 o 
  12   3   2       65.35       59.97      9.76 o 
  13   3   2       25.59       19.48      9.39 o 
  14   3   2      309.63      309.81     14.16 o 
  15   3   2       31.60       26.09      9.85 o 
  16   3   2       40.66       41.99     10.26 o 
  17   3   2      121.30      105.09     12.87 o 
  18   3   2       87.73       68.59     14.76 o 
  19   3   2       23.48       -0.66     13.53 o 
  20   3   2        0.16      -17.77     17.77 o 
  21   3   2       32.98       -7.64     19.71 o 
   0   4   2     2001.46     2001.97     36.19 o 
   1   4   2        0.06       -5.14      5.14 o 
   2   4   2        0.98       -0.40      4.76 o 
   3   4   2      314.09      304.56      8.56 o 
   4   4   2      569.85      549.23     10.01 o 
   5   4   2      469.06      430.07      9.98 o 
   6   4   2        3.60       -5.48      5.48 o 
   7   4   2        0.57       -1.45      5.53 o 
   8   4   2       66.15       59.06      5.85 o 
   9   4   2       60.41       60.99      5.83 o 
  10   4   2       31.06       29.24      7.84 o 
  11   4   2       38.42       34.85      9.68 o 
  12   4   2       17.75        9.60      9.36 o 
  13   4   2        0.38       -1.22      9.55 o 
  14   4   2        0.15        8.29      9.98 o 
  15   4   2        2.28        5.36     10.28 o 
  16   4   2       48.95       67.55     15.97 o 
  17   4   2       53.03       56.80     12.27 o 
  18   4   2      167.39      147.28     15.65 o 
  19   4   2        4.18       14.94     19.83 o 
  20   4   2        0.78        4.35     20.54 o 
   1   5   2      102.18      105.74      7.19 o 
   2   5   2      119.79      104.56      7.08 o 
   3   5   2       61.08       46.86      6.78 o 
   4   5   2        0.38       -3.18      5.85 o 
   5   5   2       65.89       43.23      6.54 o 
   6   5   2        1.92        2.20      7.49 o 
   7   5   2      100.79       78.28      9.18 o 
   8   5   2      201.29      178.31      9.52 o 
   9   5   2       10.21        8.73      8.30 o 
  10   5   2      141.61      125.24      9.05 o 
  11   5   2       26.99       26.47     10.41 o 
  12   5   2        0.11        0.37     10.53 o 
  13   5   2      276.22      261.67     17.64 o 
  14   5   2       12.74        6.72     10.98 o 
  15   5   2        4.22        9.60     11.19 o 
  16   5   2        1.43       -2.73     13.83 o 
  17   5   2       26.66       42.15     15.00 o 
  18   5   2       11.27       16.56     20.52 o 
   0   6   2        4.30       -6.26      9.80 o 
   1   6   2       52.20       46.41      7.27 o 
   2   6   2       50.77       56.53      7.26 o 
   3   6   2       51.48       39.25      7.09 o 
   4   6   2      119.19      114.47      8.44 o 
   5   6   2       30.26       19.05      9.10 o 
   6   6   2        2.19       -8.36      9.01 o 
   7   6   2       14.66        8.47      9.26 o 
   8   6   2        2.07        3.68      9.39 o 
   9   6   2      178.47      166.24     10.61 o 
  10   6   2       11.09       21.95      9.93 o 
  11   6   2        4.95       10.17      9.72 o 
  12   6   2       57.61       78.85      9.98 o 
  13   6   2        3.64       16.46     11.72 o 
  14   6   2       75.64       81.35     12.62 o 
  15   6   2        3.80       24.08     18.90 o 
  16   6   2        0.56       11.37     15.69 o 
   1   7   2       81.76       76.67      9.32 o 
   2   7   2      160.81      164.79     11.12 o 
   3   7   2        0.04       -2.01      9.83 o 
   4   7   2        0.25        6.56     10.23 o 
   5   7   2       41.09       45.06     10.51 o 
   6   7   2        0.63       -5.62     10.25 o 
   7   7   2       12.02        5.47     10.40 o 
   8   7   2        2.53       23.43     10.65 o 
   9   7   2        0.40        4.95     11.01 o 
  10   7   2       40.66       44.10     11.03 o 
  11   7   2       33.41       40.65     11.10 o 
  12   7   2       70.95       89.15     12.64 o 
  13   7   2       48.29       66.54     15.48 o 
   0   8   2       50.20       55.50     20.89 o 
   1   8   2       13.03       41.79     14.55 o 
   2   8   2        4.99       15.28     12.35 o 
   3   8   2        0.05       25.04     12.71 o 
   4   8   2       10.45       24.45     11.47 o 
   5   8   2      119.08      141.30     12.48 o 
   6   8   2       10.38       26.56     11.87 o 
   7   8   2       80.54       86.34     12.54 o 
   8   8   2       23.40       39.61     12.31 o 
   9   8   2       51.86       85.11     12.77 o 
   1   1   3     2705.70     2572.48     23.33 o 
   2   1   3     2823.76     2614.83     38.11 o 
   3   1   3      421.35      441.09     10.56 o 
   4   1   3     2690.89     2567.69     48.69 o 
   5   1   3        1.95       16.10      6.86 o 
   6   1   3      114.26      122.21     10.42 o 
   7   1   3      613.07      641.61     15.41 o 
   8   1   3       45.99       42.51      5.82 o 
   9   1   3      315.12      285.31     14.46 o 
  10   1   3       34.45       40.26      5.93 o 
  11   1   3        0.55        4.21      6.54 o 
  12   1   3       35.19       40.68      7.33 o 
  13   1   3       25.63       21.85      7.74 o 
  14   1   3       32.56       41.78      8.12 o 
  15   1   3        7.45        2.86      7.19 o 
  16   1   3        1.94        2.83      8.33 o 
  17   1   3       21.63       13.09      9.86 o 
  18   1   3        3.58      -10.15     10.15 o 
  19   1   3        1.13      -10.53     10.53 o 
  20   1   3        0.58      -10.78     10.78 o 
  21   1   3        0.85      -11.23     11.23 o 
  22   1   3        3.29      -11.75     11.75 o 
   0   2   3     1687.68     1565.58     23.20 o 
   1   2   3      541.37      511.67      6.27 o 
   2   2   3      376.00      428.55      6.83 o 
   3   2   3      893.39      779.84      8.49 o 
   4   2   3      207.62      159.87      6.50 o 
   5   2   3       14.87       26.35      6.08 o 
   6   2   3      627.92      635.32     12.43 o 
   7   2   3      170.26      162.86     16.10 o 
   8   2   3       12.17       14.46      7.18 o 
   9   2   3      382.79      409.85     24.67 o 
  10   2   3        3.96        7.08      8.61 o 
  11   2   3        1.46        5.67      9.35 o 
  12   2   3        2.60        2.57      9.90 o 
  13   2   3       21.80       17.11     10.32 o 
  14   2   3       10.41        9.28      9.04 o 
  15   2   3        3.37        1.72      9.06 o 
  16   2   3       14.25       11.13     10.94 o 
  17   2   3        0.20       -7.89     12.64 o 
  18   2   3        0.70      -12.71     13.00 o 
  19   2   3        6.76      -13.36     13.36 o 
  20   2   3        7.34      -10.07     13.85 o 
  21   2   3       17.00       -5.79     17.05 o 
   1   3   3     1302.59     1187.47     14.48 o 
   2   3   3       14.37        8.50      4.09 o 
   3   3   3       87.93       98.57      4.69 o 
   4   3   3      166.05      155.48      6.43 o 
   5   3   3      236.70      231.18      8.92 o 
   6   3   3      100.31       83.62      4.60 o 
   7   3   3       44.55       52.73      6.79 o 
   8   3   3       80.15      100.76      7.39 o 
   9   3   3      307.03      315.27     15.41 o 
  10   3   3        3.11        9.21      9.74 o 
  11   3   3      343.16      373.19     16.74 o 
  12   3   3       85.33       91.06     10.06 o 
  13   3   3      105.74      106.13      9.91 o 
  14   3   3        0.03       -3.75      9.37 o 
  15   3   3        8.11        4.57      9.80 o 
  16   3   3        4.18        4.27     10.15 o 
  17   3   3        0.35       -4.60     11.39 o 
  18   3   3        1.10      -13.22     13.22 o 
  19   3   3        0.02      -14.84     14.84 o 
  20   3   3        6.31      -14.29     14.29 o 
  21   3   3       14.88      -15.88     21.21 o 
   0   4   3       20.94       49.21      8.80 o 
   1   4   3        0.11        0.57      5.94 o 
   2   4   3      133.26      128.44      6.10 o 
   3   4   3       33.66       25.91      5.21 o 
   4   4   3       44.66       34.49      5.51 o 
   5   4   3      176.13      182.10      6.74 o 
   6   4   3      135.49      120.78      6.46 o 
   7   4   3      280.89      245.93      9.29 o 
   8   4   3       12.56        1.91      5.81 o 
   9   4   3      178.50      178.97      8.86 o 
  10   4   3       62.37       72.01     10.36 o 
  11   4   3        0.34       -7.06      9.54 o 
  12   4   3       54.70       54.14      9.89 o 
  13   4   3        2.51       10.08     10.04 o 
  14   4   3      143.47      149.06     11.37 o 
  15   4   3        2.84       10.85     10.58 o 
  16   4   3       17.61       13.91     12.03 o 
  17   4   3      213.39      182.35     13.80 o 
  18   4   3       29.95       10.66     16.68 o 
  19   4   3       45.77       17.76     18.56 o 
   1   5   3      276.32      253.41      8.66 o 
   2   5   3       30.30       25.84      6.83 o 
   3   5   3        4.74       -5.14      6.62 o 
   4   5   3      246.32      230.47      8.31 o 
   5   5   3        1.99       -6.13      6.13 o 
   6   5   3      412.40      396.58     13.15 o 
   7   5   3       11.30        7.99      8.74 o 
   8   5   3      184.59      185.95      9.48 o 
   9   5   3        0.13       -5.82      8.22 o 
  10   5   3       16.70        5.60      8.21 o 
  11   5   3        0.41        1.62     10.49 o 
  12   5   3      100.53       89.59     11.42 o 
  13   5   3       62.56       57.68     11.41 o 
  14   5   3       59.78       55.68     15.03 o 
  15   5   3       21.71       23.97     11.55 o 
  16   5   3        1.21       -5.37     11.92 o 
  17   5   3        3.02      -14.22     16.92 o 
  18   5   3        9.90       -2.67     20.85 o 
   0   6   3       33.98       21.39     10.22 o 
   1   6   3       25.82       14.49      7.14 o 
   2   6   3       63.30       57.96      7.37 o 
   3   6   3      158.45      156.40      7.88 o 
   4   6   3      246.67      238.66     10.76 o 
   5   6   3        6.34       12.12      9.05 o 
   6   6   3       30.24       23.75      9.30 o 
   7   6   3        0.24        2.50      9.30 o 
   8   6   3      170.50      161.08     10.41 o 
   9   6   3       71.18       78.30     10.04 o 
  10   6   3       22.41       22.80     10.88 o 
  11   6   3        8.30       20.44      9.67 o 
  12   6   3       10.21       18.78     11.81 o 
  13   6   3       26.66       28.87     12.26 o 
  14   6   3       55.79       56.80     12.95 o 
  15   6   3        8.01       10.92     17.72 o 
  16   6   3        0.15       -4.62     19.81 o 
   1   7   3       16.74       18.58      9.00 o 
   2   7   3       35.58       61.26      9.32 o 
   3   7   3        2.71       16.95     10.09 o 
   4   7   3      294.05      272.99     12.53 o 
   5   7   3       67.42       72.14     10.82 o 
   6   7   3       19.14       21.51     10.55 o 
   7   7   3        7.21        6.00     10.41 o 
   8   7   3       16.53       32.19     10.70 o 
   9   7   3       12.32       23.58     10.82 o 
  10   7   3       37.80       41.25     11.08 o 
  11   7   3        1.81        5.97     10.98 o 
  12   7   3        2.01       13.26     13.23 o 
  13   7   3        0.09       18.04     13.51 o 
   0   8   3      323.63      310.75     23.96 o 
   1   8   3       14.80       43.49     14.72 o 
   2   8   3        7.12       18.55     12.67 o 
   3   8   3       13.28       31.64     12.90 o 
   4   8   3        6.23       38.26     13.01 o 
   5   8   3        5.59       18.19     11.73 o 
   6   8   3        0.64       19.02     11.93 o 
   7   8   3        0.00       15.98     11.94 o 
   8   8   3        5.71       10.20     12.17 o 
   9   8   3        3.14       17.97     12.27 o 
   0   0   4     1041.00     1145.20     28.21 o 
   1   0   4     3934.38     4058.16     13.89 o 
   2   0   4     2480.53     2444.45     56.76 o 
   3   0   4     2162.16     2156.13     64.85 o 
   4   0   4      811.30      785.15     20.42 o 
   5   0   4      510.62      442.63     17.71 o 
   6   0   4        4.97       -3.07      3.87 o 
   7   0   4       26.75       21.95      4.07 o 
   8   0   4     1396.97     1400.10     39.23 o 
   9   0   4       24.86       27.20      5.16 o 
  10   0   4     1528.67     1452.32     74.63 o 
  11   0   4       38.34       24.30     10.98 o 
  12   0   4        4.13       16.81     11.78 o 
  13   0   4        0.37        1.02     12.43 o 
  14   0   4       67.22       99.75     15.19 o 
  15   0   4       78.77       83.14     13.56 o 
  16   0   4       47.35       58.88     14.04 o 
  17   0   4        3.81        1.11     13.79 o 
  18   0   4       27.03       11.48     14.35 o 
  19   0   4        3.22      -14.59     14.59 o 
  20   0   4        0.24      -15.23     15.23 o 
  21   0   4       37.97       19.32     16.28 o 
  22   0   4       22.24       11.02     16.76 o 
   1   1   4        0.06        4.29      3.29 o 
   2   1   4     1111.23     1110.88     14.16 o 
   3   1   4     1511.60     1447.26     20.69 o 
   4   1   4       61.01       57.93      3.72 o 
   5   1   4       57.10       65.56      4.78 o 
   6   1   4       65.33       51.10      5.32 o 
   7   1   4      462.07      460.89     17.34 o 
   8   1   4      163.81      173.51      7.91 o 
   9   1   4        0.86        0.67      4.11 o 
  10   1   4        6.62        6.10      5.86 o 
  11   1   4        1.52        1.66      6.61 o 
  12   1   4      131.52      132.20      7.81 o 
  13   1   4       11.97        1.99      7.55 o 
  14   1   4       14.78       24.50      7.82 o 
  15   1   4       32.33       18.43      8.77 o 
  16   1   4        3.06       -8.14      8.14 o 
  17   1   4      110.25      116.08     10.35 o 
  18   1   4       54.58       39.25     10.22 o 
  19   1   4       18.35        6.38     10.17 o 
  20   1   4        1.49      -10.54     10.54 o 
  21   1   4       10.09        1.53     11.28 o 
  22   1   4       68.61       46.50     15.13 o 
   0   2   4     4557.42     4433.74     64.91 o 
   1   2   4       40.57       34.54      3.64 o 
   2   2   4     1047.59     1003.97     12.02 o 
   3   2   4      188.92      179.81      7.96 o 
   4   2   4      701.97      750.59     11.75 o 
   5   2   4       25.25       15.00      6.54 o 
   6   2   4      427.73      404.12     12.29 o 
   7   2   4      580.79      584.44     17.11 o 
   8   2   4       19.67       22.00      7.62 o 
   9   2   4      429.91      440.40     25.97 o 
  10   2   4        0.08        1.52      8.82 o 
  11   2   4        2.02        3.79      9.48 o 
  12   2   4       16.26       12.95     10.02 o 
  13   2   4       30.73       26.42     10.46 o 
  14   2   4      132.30      121.62     10.79 o 
  15   2   4       10.78       15.72      9.24 o 
  16   2   4       25.67       11.02     11.00 o 
  17   2   4      122.52      110.24     12.18 o 
  18   2   4      144.38      131.91     14.58 o 
  19   2   4       12.53       -2.18     13.57 o 
  20   2   4        0.04      -13.93     13.93 o 
  21   2   4       10.46      -11.55     14.76 o 
   1   3   4      345.32      341.00      8.92 o 
   2   3   4      812.89      752.19      9.57 o 
   3   3   4       15.17        7.37      4.37 o 
   4   3   4     1743.79     1733.40     21.60 o 
   5   3   4      126.34      115.54      5.72 o 
   6   3   4      389.67      375.49      9.68 o 
   7   3   4       60.26       58.75      7.20 o 
   8   3   4      111.42      126.11      8.02 o 
   9   3   4       44.81       51.01      9.88 o 
  10   3   4       20.85       19.85     10.07 o 
  11   3   4      165.71      173.16     11.69 o 
  12   3   4      476.73      501.72     33.01 o 
  13   3   4      133.61      142.16     11.31 o 
  14   3   4      231.71      243.23     12.14 o 
  15   3   4        0.21        0.40     10.12 o 
  16   3   4        6.33      -11.52     11.52 o 
  17   3   4        1.99       -6.43     11.67 o 
  18   3   4        8.58      -13.20     13.51 o 
  19   3   4        4.88      -14.05     14.05 o 
  20   3   4       10.20      -14.68     14.68 o 
   0   4   4        0.00       -4.04      8.85 o 
   1   4   4        4.40        6.24      6.34 o 
   2   4   4        2.81       -3.02      5.62 o 
   3   4   4       84.60       91.93      6.56 o 
   4   4   4      309.00      283.08     10.55 o 
   5   4   4        4.42       -3.20      7.45 o 
   6   4   4      220.11      187.50      8.19 o 
   7   4   4        1.09       -5.90      5.90 o 
   8   4   4      406.64      378.34     10.82 o 
   9   4   4       84.35       77.29      9.17 o 
  10   4   4      205.86      210.93     12.36 o 
  11   4   4       28.16       31.08      9.84 o 
  12   4   4        0.11        4.95      9.79 o 
  13   4   4       42.36       44.43     10.55 o 
  14   4   4        2.59       26.27     10.77 o 
  15   4   4       13.05       16.10     11.89 o 
  16   4   4       36.50       35.80     11.41 o 
  17   4   4       26.81       21.36     14.36 o 
  18   4   4        0.01      -14.38     14.38 o 
  19   4   4        3.04      -14.59     14.59 o 
   1   5   4       46.22       42.56      7.38 o 
   2   5   4       10.36        9.02      7.15 o 
   3   5   4       70.46       74.01      7.47 o 
   4   5   4      583.57      482.90     12.46 o 
   5   5   4        0.31       -7.19      8.00 o 
   6   5   4       89.36       85.54      9.36 o 
   7   5   4       99.70      112.28      9.30 o 
   8   5   4       17.79       11.04      8.48 o 
   9   5   4       10.04       11.20      8.35 o 
  10   5   4        0.10        5.14     10.35 o 
  11   5   4       18.05       29.89     10.89 o 
  12   5   4       37.32       37.14     12.78 o 
  13   5   4       20.99       29.27     11.34 o 
  14   5   4        7.59       23.15     11.69 o 
  15   5   4        0.07        2.38     11.80 o 
  16   5   4       10.42       18.09     12.34 o 
  17   5   4       20.63       18.88     15.42 o 
  18   5   4       17.61        5.20     21.78 o 
   0   6   4      811.37      718.62     24.14 o 
   1   6   4       14.06       17.77      7.18 o 
   2   6   4       25.76       19.48      7.18 o 
   3   6   4       32.17       19.28      8.08 o 
   4   6   4      118.10       98.76      9.59 o 
   5   6   4       36.14       20.26      9.25 o 
   6   6   4       67.72       59.17      9.72 o 
   7   6   4        0.42        6.57      9.53 o 
   8   6   4       49.65       45.41      9.87 o 
   9   6   4        4.93       13.33      9.64 o 
  10   6   4       20.87       29.48      9.88 o 
  11   6   4        0.04       16.13     10.64 o 
  12   6   4        0.00        0.40     11.78 o 
  13   6   4       19.76       44.75     12.59 o 
  14   6   4       22.28       44.26     13.22 o 
  15   6   4        4.99       -1.69     13.19 o 
  16   6   4       16.27       40.15     19.31 o 
   1   7   4      400.69      378.31     14.55 o 
   2   7   4       11.62        5.25      9.07 o 
   3   7   4        1.53       15.79     10.22 o 
   4   7   4       30.04       35.71     10.45 o 
   5   7   4        5.65       20.82     10.43 o 
   6   7   4        5.08       17.03     10.50 o 
   7   7   4       35.33       42.13     10.76 o 
   8   7   4       20.23       42.15     10.81 o 
   9   7   4      202.20      230.23     16.73 o 
  10   7   4        0.10       12.84     12.14 o 
  11   7   4       11.44       44.23     11.24 o 
  12   7   4       15.70       19.27     13.59 o 
  13   7   4        0.02       -0.95     13.39 o 
   0   8   4       12.81       37.15     20.95 o 
   1   8   4        0.59       30.62     14.72 o 
   2   8   4        2.52       32.85     12.88 o 
   3   8   4      104.27      122.91     13.90 o 
   4   8   4       17.65       54.13     13.37 o 
   5   8   4      161.44      191.01     13.23 o 
   6   8   4        4.27       23.96     12.14 o 
   7   8   4       28.13       28.47     12.23 o 
   8   8   4       66.88      113.61     17.02 o 
   9   8   4       63.28      117.69     20.09 o 
   1   1   5      539.81      541.85      6.72 o 
   2   1   5      225.87      195.28      6.10 o 
   3   1   5      414.57      402.33      6.15 o 
   4   1   5      297.67      278.35     32.30 o 
   5   1   5     1178.35     1191.98     25.44 o 
   6   1   5      100.62      109.52      5.02 o 
   7   1   5      537.56      587.28     12.81 o 
   8   1   5       10.10        6.82      4.04 o 
   9   1   5     1327.24     1315.51     28.30 o 
  10   1   5       12.24       19.88      4.97 o 
  11   1   5       17.16       13.66      5.41 o 
  12   1   5        0.02        5.29      7.10 o 
  13   1   5      182.86      164.07      8.42 o 
  14   1   5       17.81       17.12      7.52 o 
  15   1   5       36.44       36.84      8.69 o 
  16   1   5       21.77       15.30      9.19 o 
  17   1   5      102.82      102.09     10.23 o 
  18   1   5      109.06      105.61     10.78 o 
  19   1   5       44.49       38.84     10.65 o 
  20   1   5        3.30      -10.59     10.59 o 
  21   1   5       52.10       39.76     11.69 o 
   0   2   5      585.17      633.29     11.20 o 
   1   2   5      130.26      140.06      5.13 o 
   2   2   5     1086.88     1153.26     13.75 o 
   3   2   5      429.32      525.42      9.65 o 
   4   2   5      588.85      605.32      9.85 o 
   5   2   5       12.99       10.26      5.08 o 
   6   2   5      613.02      655.18     18.55 o 
   7   2   5        9.74        7.77      7.29 o 
   8   2   5      133.86      131.71      8.78 o 
   9   2   5      180.67      173.79      9.71 o 
  10   2   5       55.96       59.04      9.75 o 
  11   2   5       35.70       22.72      9.96 o 
  12   2   5        4.22        6.03     10.16 o 
  13   2   5       49.81       37.60     10.49 o 
  14   2   5      132.79      132.08     10.97 o 
  15   2   5      124.69      130.70     11.42 o 
  16   2   5        2.12        8.94     12.90 o 
  17   2   5      103.26      131.58     12.59 o 
  18   2   5        2.43        0.40     13.46 o 
  19   2   5       40.37       32.30     14.17 o 
  20   2   5        0.65      -14.38     14.38 o 
  21   2   5        2.10      -10.83     15.21 o 
   1   3   5     2338.14     2264.17     18.89 o 
   2   3   5        9.88       12.07      5.23 o 
   3   3   5      197.74      172.29      6.56 o 
   4   3   5      761.33      719.57     13.39 o 
   5   3   5      122.66      113.86      6.82 o 
   6   3   5        1.61        8.54      5.48 o 
   7   3   5        1.78       -4.56      7.19 o 
   8   3   5        0.84       -0.89      7.66 o 
   9   3   5       48.55       55.65     10.25 o 
  10   3   5      193.77      176.81     11.56 o 
  11   3   5       11.60        9.68     10.73 o 
  12   3   5       88.06       79.97     11.61 o 
  13   3   5      366.50      406.21     20.10 o 
  14   3   5       31.29       13.49     10.91 o 
  15   3   5        7.89       14.09     11.45 o 
  16   3   5       22.47        9.79     11.93 o 
  17   3   5       50.36       50.41     16.09 o 
  18   3   5        0.42      -13.85     13.85 o 
  19   3   5       24.73        7.88     14.95 o 
  20   3   5        1.43      -15.19     15.19 o 
   0   4   5      713.54      728.12     18.39 o 
   1   4   5       22.24       15.13      6.66 o 
   2   4   5       31.54       32.00      6.11 o 
   3   4   5        9.28       -0.25      6.30 o 
   4   4   5      239.44      216.42      9.23 o 
   5   4   5      318.50      307.98     13.75 o 
   6   4   5      293.52      286.37     12.07 o 
   7   4   5       86.86       68.18      8.28 o 
   8   4   5      931.15      891.72     19.48 o 
   9   4   5      509.23      483.33     26.12 o 
  10   4   5      214.15      207.73     12.46 o 
  11   4   5      110.16      121.71     11.77 o 
  12   4   5       78.59       67.13     11.64 o 
  13   4   5       77.37       82.86     11.09 o 
  14   4   5       12.45       11.64     10.86 o 
  15   4   5        8.39        8.86     11.22 o 
  16   4   5        5.83       18.24     11.43 o 
  17   4   5        1.02       -2.49     14.08 o 
  18   4   5        8.68      -14.74     14.74 o 
  19   4   5       10.61      -15.35     15.35 o 
   1   5   5      671.10      659.32     14.61 o 
   2   5   5       76.14       64.38      8.25 o 
   3   5   5        9.37       -1.21      8.59 o 
   4   5   5      426.17      386.76     13.47 o 
   5   5   5      297.07      265.93     12.23 o 
   6   5   5       29.87       30.56      9.75 o 
   7   5   5       22.87       13.97      9.29 o 
   8   5   5       18.13       16.23      9.09 o 
   9   5   5        9.84       11.38      8.93 o 
  10   5   5      284.76      262.57     22.26 o 
  11   5   5        1.79       16.47     10.99 o 
  12   5   5       12.11        5.08     11.24 o 
  13   5   5       47.56       59.14     11.93 o 
  14   5   5        4.86       12.46     11.96 o 
  15   5   5       59.78       69.61     12.61 o 
  16   5   5        1.50        0.10     15.60 o 
  17   5   5       15.64       17.21     14.08 o 
  18   5   5       47.40       48.44     18.22 o 
   0   6   5     1465.51     1412.74     36.13 o 
   1   6   5       99.18       95.00      7.76 o 
   2   6   5       30.98       29.02      7.28 o 
   3   6   5       24.14       19.43      9.15 o 
   4   6   5       40.33       36.15      9.37 o 
   5   6   5       94.17       97.64     10.13 o 
   6   6   5       76.24       69.88      9.94 o 
   7   6   5       20.55       23.31      9.71 o 
   8   6   5       28.71       23.43      9.90 o 
   9   6   5       59.65       68.52     10.19 o 
  10   6   5       18.92       29.40     10.13 o 
  11   6   5       46.06       69.50     13.72 o 
  12   6   5       68.58       91.96     12.85 o 
  13   6   5       29.18       42.98     12.97 o 
  14   6   5      195.98      229.80     15.92 o 
  15   6   5       28.05       38.11     13.73 o 
   1   7   5        0.02        2.29      9.10 o 
   2   7   5       26.92       24.67      9.28 o 
   3   7   5       10.15        9.46     10.35 o 
   4   7   5      259.40      251.51     12.08 o 
   5   7   5      313.86      310.74     13.26 o 
   6   7   5       19.70       18.31     10.57 o 
   7   7   5        6.22        6.97     10.67 o 
   8   7   5        0.64       11.24     10.80 o 
   9   7   5      222.43      303.41     30.82 o 
  10   7   5       75.24      151.28     29.77 o 
  11   7   5       65.62       94.76     12.09 o 
  12   7   5        1.00        9.43     15.13 o 
  13   7   5        2.85        7.57     13.67 o 
   0   8   5       15.13       24.63     21.24 o 
   1   8   5        9.49       22.92     14.92 o 
   2   8   5        5.87       28.81     13.28 o 
   3   8   5       23.82       41.64     13.33 o 
   4   8   5       15.38       48.81     13.46 o 
   5   8   5       40.16       75.93     13.81 o 
   6   8   5       51.25       66.05     12.44 o 
   7   8   5        1.53       18.57     12.17 o 
   8   8   5       42.73       68.32     12.78 o 
   0   0   6     7911.73     8264.54     32.89 o 
   1   0   6     3624.90     3767.16     16.09 o 
   2   0   6      252.60      264.91      8.87 o 
   3   0   6      554.91      481.63     16.33 o 
   4   0   6       63.58       73.79      5.54 o 
   5   0   6      399.82      447.65     11.02 o 
   6   0   6      276.44      295.01      9.93 o 
   7   0   6      115.53      112.95      7.18 o 
   8   0   6      103.51      112.68      6.20 o 
   9   0   6     3473.95     3733.98     80.34 o 
  10   0   6       28.34       11.48      5.63 o 
  11   0   6       16.56       30.26      9.06 o 
  12   0   6      683.76      676.83     34.16 o 
  13   0   6       41.48       33.16     16.19 o 
  14   0   6      365.14      441.07     43.24 o 
  15   0   6        0.68        3.94     12.66 o 
  16   0   6        4.40       -8.19     13.09 o 
  17   0   6       42.33       41.94     14.39 o 
  18   0   6       56.01       48.12     15.01 o 
  19   0   6       92.19      100.37     16.24 o 
  20   0   6        2.14        2.13     15.47 o 
  21   0   6       30.51       23.27     16.51 o 
   1   1   6       92.54       93.24      5.05 o 
   2   1   6     1065.97     1092.88      9.52 o 
   3   1   6     2999.79     3331.13     49.67 o 
   4   1   6       47.57       34.57      3.45 o 
   5   1   6     1970.40     2001.80     48.88 o 
   6   1   6       27.74       27.69      4.80 o 
   7   1   6     1460.18     1544.37     28.29 o 
   8   1   6      120.72      127.56      5.44 o 
   9   1   6       11.34        7.38      4.76 o 
  10   1   6      441.60      453.29     10.89 o 
  11   1   6        5.87       16.58      6.04 o 
  12   1   6       64.78       75.22      6.62 o 
  13   1   6      971.31      983.49     23.72 o 
  14   1   6        0.03       -3.35      7.38 o 
  15   1   6       32.78       28.78      8.92 o 
  16   1   6        6.55        0.62      9.18 o 
  17   1   6        3.35       -9.56      9.56 o 
  18   1   6        2.10       -4.86      9.98 o 
  19   1   6      276.00      273.81     14.23 o 
  20   1   6       16.29       11.68     10.96 o 
  21   1   6       52.77       22.84     15.09 o 
   0   2   6      484.31      515.79     11.57 o 
   1   2   6        0.60       -2.56      4.39 o 
   2   2   6       76.69       72.75      5.07 o 
   3   2   6      535.69      551.24     13.29 o 
   4   2   6       64.40       76.76      5.99 o 
   5   2   6      151.52      158.46      7.38 o 
   6   2   6      122.90       88.31      5.89 o 
   7   2   6        4.57        3.47      7.79 o 
   8   2   6       40.92       25.23      8.58 o 
   9   2   6        4.32       -3.54      9.15 o 
  10   2   6        0.83       -0.35      9.70 o 
  11   2   6       18.23       28.21     10.27 o 
  12   2   6      177.67      198.60     11.81 o 
  13   2   6      545.96      589.11     19.95 o 
  14   2   6       39.88       53.14     10.64 o 
  15   2   6      271.76      271.14     16.15 o 
  16   2   6      162.67      153.90     14.59 o 
  17   2   6      506.45      526.85     20.98 o 
  18   2   6      231.69      242.11     16.40 o 
  19   2   6       85.59       74.39     15.03 o 
  20   2   6        0.18      -19.08     19.08 o 
  21   2   6        6.52      -15.35     15.35 o 
   1   3   6      308.50      324.69      9.48 o 
   2   3   6       14.09       25.82      5.48 o 
   3   3   6        4.41        4.22      5.31 o 
   4   3   6        0.47        0.59      6.46 o 
   5   3   6      508.69      546.37     12.40 o 
   6   3   6      105.70      113.52      7.42 o 
   7   3   6        3.42        1.68      6.84 o 
   8   3   6      452.38      443.03     17.20 o 
   9   3   6     1756.34     1833.32     51.23 o 
  10   3   6       35.58       25.98     11.05 o 
  11   3   6      154.78      170.09     12.11 o 
  12   3   6      173.98      168.80     11.91 o 
  13   3   6      710.52      773.72     27.25 o 
  14   3   6      121.64      117.48     12.15 o 
  15   3   6       29.89       36.55     11.85 o 
  16   3   6        9.28        3.02     13.83 o 
  17   3   6        3.58       -3.88     12.38 o 
  18   3   6        0.09      -14.32     14.32 o 
  19   3   6       73.66       49.19     15.78 o 
  20   3   6       23.32       -7.24     15.78 o 
   0   4   6      659.96      656.69     19.20 o 
   1   4   6      173.12      186.18      8.08 o 
   2   4   6      376.50      336.63     12.57 o 
   3   4   6        0.45       -2.46      6.57 o 
   4   4   6      456.06      441.62     11.66 o 
   5   4   6      243.44      208.62     10.64 o 
   6   4   6        0.08       -3.98      8.33 o 
   7   4   6      112.55       88.82      8.84 o 
   8   4   6     1136.97     1105.58     39.96 o 
   9   4   6       87.13       96.12     11.95 o 
  10   4   6      479.14      498.42     18.82 o 
  11   4   6       40.74       24.95     11.23 o 
  12   4   6        7.38       13.92     11.40 o 
  13   4   6        5.51        8.35     11.75 o 
  14   4   6       13.61        7.83     12.28 o 
  15   4   6        3.21       -7.62     11.11 o 
  16   4   6       35.07       19.47     12.92 o 
  17   4   6        6.79        3.34     14.17 o 
  18   4   6        0.02       -5.76     13.41 o 
  19   4   6       22.20        2.17     15.97 o 
   1   5   6     1878.58     1687.18     24.68 o 
   2   5   6      368.86      339.62     13.89 o 
   3   5   6      235.03      203.04     11.12 o 
   4   5   6     1174.71     1069.55     22.04 o 
   5   5   6      517.03      451.82     19.76 o 
   6   5   6      105.90       88.49     11.83 o 
   7   5   6       10.22        8.62      9.25 o 
   8   5   6        1.35       -5.57      9.01 o 
   9   5   6       12.54       15.71      9.15 o 
  10   5   6        0.02        0.48     11.99 o 
  11   5   6        4.09       -1.45     12.34 o 
  12   5   6       26.96       26.93     11.51 o 
  13   5   6      155.01      170.26     13.02 o 
  14   5   6        0.43       11.11     12.11 o 
  15   5   6       33.47       40.84     14.70 o 
  16   5   6        3.96        2.26     13.77 o 
  17   5   6      110.56      102.75     15.15 o 
   0   6   6      961.75      892.32     22.03 o 
   1   6   6       36.36       51.08      8.06 o 
   2   6   6       73.17       70.69      9.35 o 
   3   6   6      220.07      223.40     11.68 o 
   4   6   6       44.78       53.39     10.60 o 
   5   6   6      595.48      595.73     18.00 o 
   6   6   6       23.48       38.40      9.90 o 
   7   6   6        8.23       12.43      9.81 o 
   8   6   6       40.04       42.92     10.02 o 
   9   6   6        1.06        3.28      9.78 o 
  10   6   6        8.77       20.27      9.83 o 
  11   6   6        2.90       12.01     12.28 o 
  12   6   6        1.85       19.67     12.67 o 
  13   6   6       54.61       73.09     17.46 o 
  14   6   6       63.49       83.73     14.04 o 
  15   6   6        5.29       32.84     13.75 o 
   1   7   6        3.05        3.08     10.34 o 
   2   7   6       24.04       32.65     10.46 o 
   3   7   6       99.99      101.67     11.14 o 
   4   7   6       51.54       72.17     10.94 o 
   5   7   6      498.41      527.39     18.44 o 
   6   7   6       33.04       53.14     11.02 o 
   7   7   6       88.04       89.79     11.36 o 
   8   7   6       22.91       53.75     11.20 o 
   9   7   6      472.56      514.18     22.00 o 
  10   7   6        6.15       36.98     13.20 o 
  11   7   6        0.49        4.39     13.51 o 
  12   7   6       40.37       53.41     14.65 o 
   0   8   6       34.88       42.27     21.95 o 
   1   8   6       12.86       42.34     15.37 o 
   2   8   6       25.02       41.08     13.35 o 
   3   8   6       76.22      106.07     14.12 o 
   4   8   6       16.29       32.23     13.68 o 
   5   8   6      165.34      230.58     15.38 o 
   6   8   6       61.09       85.29     14.35 o 
   7   8   6       24.59       62.79     15.06 o 
   8   8   6        5.76       21.88     18.94 o 
   1   1   7      129.33      155.64      6.15 o 
   2   1   7      130.60      117.80      5.72 o 
   3   1   7      846.29      839.76     11.29 o 
   4   1   7     4997.25     5682.59     57.51 o 
   5   1   7      180.26      175.42      7.82 o 
   6   1   7        1.93        6.99      5.12 o 
   7   1   7      104.69      102.83      5.72 o 
   8   1   7      857.23      950.99     18.21 o 
   9   1   7        8.88       13.11      5.64 o 
  10   1   7       65.87       81.24      6.37 o 
  11   1   7        0.73        4.33      6.29 o 
  12   1   7      155.51      143.20      7.25 o 
  13   1   7       42.13       48.21      6.83 o 
  14   1   7      603.19      640.05     18.12 o 
  15   1   7       40.92       38.08      9.20 o 
  16   1   7        2.04        0.69      9.30 o 
  17   1   7       19.76       12.26     13.59 o 
  18   1   7      489.38      546.39     16.39 o 
  19   1   7        3.94        0.62     10.54 o 
  20   1   7       93.28       85.77     11.62 o 
  21   1   7       11.24        2.33     15.05 o 
   0   2   7    22709.61    25769.49    326.29 o 
   1   2   7       36.78       43.77      5.42 o 
   2   2   7      409.68      421.22      9.74 o 
   3   2   7     2440.19     2492.87     32.35 o 
   4   2   7     1427.23     1565.80     20.48 o 
   5   2   7     2894.79     2989.71     41.63 o 
   6   2   7        0.66        6.41      6.00 o 
   7   2   7      418.33      421.72     11.57 o 
   8   2   7      298.25      285.60     11.74 o 
   9   2   7       81.96       95.76     10.32 o 
  10   2   7       11.98       13.06     10.10 o 
  11   2   7        9.35       13.45     10.58 o 
  12   2   7       15.67       15.21     10.69 o 
  13   2   7       39.03       52.02     10.65 o 
  14   2   7      459.87      536.72     19.90 o 
  15   2   7       96.11       92.82     13.92 o 
  16   2   7        8.40        9.91     13.62 o 
  17   2   7       31.21       41.46     14.13 o 
  18   2   7        6.23       -9.00     14.02 o 
  19   2   7        2.28        2.86     14.69 o 
  20   2   7        1.21      -13.89     14.96 o 
   1   3   7      200.23      186.33      8.44 o 
   2   3   7     1070.33     1075.45     12.33 o 
   3   3   7      637.66      630.33     11.31 o 
   4   3   7     1762.99     1833.38     28.80 o 
   5   3   7       44.47       34.00      7.41 o 
   6   3   7      143.76      139.65      8.04 o 
   7   3   7       81.63       88.76      7.82 o 
   8   3   7      406.26      400.21     17.62 o 
   9   3   7        1.23        9.96     10.82 o 
  10   3   7     1699.09     1748.77     40.29 o 
  11   3   7       59.39       53.29     11.35 o 
  12   3   7      194.31      204.63     12.37 o 
  13   3   7      345.52      434.54     17.84 o 
  14   3   7      319.82      327.25     17.11 o 
  15   3   7       23.37       12.01     13.93 o 
  16   3   7        0.09      -14.07     14.07 o 
  17   3   7        8.74        1.08     14.29 o 
  18   3   7        1.54      -14.92     14.92 o 
  19   3   7        2.93      -12.67     15.57 o 
  20   3   7        2.83       -8.17     15.64 o 
   0   4   7        8.57       16.26     10.51 o 
   1   4   7       57.68       63.21      7.69 o 
   2   4   7      331.85      339.98     14.58 o 
   3   4   7        2.25        6.05      6.97 o 
   4   4   7     1369.51     1307.01     28.50 o 
   5   4   7      302.27      267.00     12.26 o 
   6   4   7     3532.85     3336.64     52.86 o 
   7   4   7      170.44      131.44      9.47 o 
   8   4   7     1495.89     1504.43     41.68 o 
   9   4   7       51.31       60.51     11.63 o 
  10   4   7     1079.11     1074.75     35.71 o 
  11   4   7       25.91       34.19     11.67 o 
  12   4   7       37.12       36.18     11.98 o 
  13   4   7        1.21        3.64     12.00 o 
  14   4   7        9.94        8.43     12.37 o 
  15   4   7       11.79        7.34     12.65 o 
  16   4   7        4.77       -8.88     12.86 o 
  17   4   7        2.67      -13.08     14.22 o 
  18   4   7       12.54       -0.14     13.90 o 
  19   4   7        0.48      -20.25     20.25 o 
   1   5   7        0.48        6.80      8.21 o 
   2   5   7      272.32      293.62     12.74 o 
   3   5   7      110.92       90.19      9.22 o 
   4   5   7     1158.98     1089.54     22.97 o 
   5   5   7        6.01        5.27     11.11 o 
   6   5   7       47.11       38.73     11.50 o 
   7   5   7       53.06       49.89     11.77 o 
   8   5   7       18.14       21.84     11.66 o 
   9   5   7        4.19       10.68      9.33 o 
  10   5   7      279.76      279.16     21.64 o 
  11   5   7        0.66        3.81     12.71 o 
  12   5   7       30.36       17.23     12.99 o 
  13   5   7        4.84       15.98     13.22 o 
  14   5   7       13.22       16.34     12.39 o 
  15   5   7        2.62        6.58     12.39 o 
  16   5   7       14.28       16.47     16.00 o 
  17   5   7        1.26       -1.58     18.51 o 
   0   6   7     3468.89     3203.63     67.86 o 
   1   6   7        0.03        7.32      8.49 o 
   2   6   7        6.55       15.06     11.52 o 
   3   6   7       15.37       20.01     11.76 o 
   4   6   7     1274.00     1242.36     20.05 o 
   5   6   7       82.10       95.34     11.25 o 
   6   6   7        6.25       13.28     10.65 o 
   7   6   7       76.55       81.82     11.35 o 
   8   6   7       65.16       70.47     11.20 o 
   9   6   7       19.67       44.02     10.98 o 
  10   6   7      135.70      187.62     19.06 o 
  11   6   7       17.25       21.18     12.62 o 
  12   6   7        7.29       15.13     12.98 o 
  13   6   7       42.98       73.11     13.86 o 
  14   6   7      225.89      257.32     19.31 o 
  15   6   7        6.19       23.31     19.63 o 
   1   7   7       23.21       15.12     10.51 o 
   2   7   7       59.76       67.39     12.36 o 
   3   7   7        6.80       13.88     10.58 o 
   4   7   7      188.10      192.56     14.51 o 
   5   7   7       26.03       34.89     10.98 o 
   6   7   7        6.17       16.98     10.87 o 
   7   7   7        0.73       11.63     11.07 o 
   8   7   7      203.93      206.48     12.69 o 
   9   7   7       28.42       61.50     11.71 o 
  10   7   7       12.68       67.91     18.04 o 
  11   7   7       26.23       21.16     14.06 o 
  12   7   7       26.55       26.30     14.23 o 
   0   8   7       92.76      119.40     23.34 o 
   1   8   7        0.02       24.23     15.44 o 
   2   8   7       66.41       87.96     14.19 o 
   3   8   7       17.77       35.93     13.83 o 
   4   8   7       66.44       72.51     14.15 o 
   5   8   7       17.67       31.86     13.84 o 
   6   8   7      190.02      260.97     25.66 o 
   7   8   7        0.00       26.74     13.73 o 
   0   0   8      436.00      494.49     24.71 o 
   1   0   8      106.79      116.99      7.69 o 
   2   0   8     1128.99     1225.49     15.59 o 
   3   0   8      717.04      796.32     15.07 o 
   4   0   8     1063.38     1133.68     20.17 o 
   5   0   8      175.37      250.63     13.79 o 
   6   0   8      188.21      194.40     10.33 o 
   7   0   8     2234.22     2301.57     61.35 o 
   8   0   8      153.49      186.40     14.22 o 
   9   0   8     7169.16     7769.58    123.42 o 
  10   0   8      342.39      326.41     13.20 o 
  11   0   8      241.17      250.29     15.18 o 
  12   0   8        7.50       27.31     10.22 o 
  13   0   8      614.48      644.25     21.62 o 
  14   0   8       11.74       20.91     12.97 o 
  15   0   8        0.28        7.50     13.47 o 
  16   0   8      128.02      117.42     15.32 o 
  17   0   8      176.69      194.16     25.88 o 
  18   0   8      118.25      134.46     35.23 o 
  19   0   8      120.47      133.99     19.87 o 
  20   0   8       13.34      -10.64     28.38 o 
  21   0   8        5.65        8.65     16.72 o 
   1   1   8      103.77      159.49      8.46 o 
   2   1   8     1195.10     1351.68     12.70 o 
   3   1   8      282.52      379.20      9.72 o 
   4   1   8      120.67      142.92      6.30 o 
   5   1   8     2995.03     3338.95     45.12 o 
   6   1   8      399.09      393.65      9.45 o 
   7   1   8       18.99       20.75      6.39 o 
   8   1   8      540.79      532.79     15.76 o 
   9   1   8        7.91       11.21      7.21 o 
  10   1   8       53.94       58.47      6.73 o 
  11   1   8        4.74       15.53      6.70 o 
  12   1   8        0.22        5.77      6.82 o 
  13   1   8      708.52      775.82     24.36 o 
  14   1   8       16.33       25.74      9.10 o 
  15   1   8        1.88        5.32      9.32 o 
  16   1   8        0.06       -0.68      9.66 o 
  17   1   8       54.02       63.06     10.59 o 
  18   1   8       96.89      108.86     11.33 o 
  19   1   8      293.55      326.02     17.74 o 
  20   1   8       32.23       34.28     15.16 o 
  21   1   8       95.74       84.85     16.59 o 
   0   2   8      159.12      191.68     14.03 o 
   1   2   8      434.52      472.52     11.52 o 
   2   2   8      102.99      105.83      6.07 o 
   3   2   8      813.78      917.18     11.16 o 
   4   2   8       11.32        6.48      5.17 o 
   5   2   8       12.42       22.84      6.53 o 
   6   2   8       48.59       60.50      6.90 o 
   7   2   8        1.69       -0.54      6.84 o 
   8   2   8      121.75      113.62      7.75 o 
   9   2   8       69.02       65.50      7.74 o 
  10   2   8        0.58       -4.98     10.39 o 
  11   2   8      152.51      148.31     11.80 o 
  12   2   8       79.67       78.52     11.08 o 
  13   2   8      748.71      798.26     23.02 o 
  14   2   8      205.09      214.36     13.49 o 
  15   2   8      855.23      916.75     22.80 o 
  16   2   8       18.99       10.99     14.07 o 
  17   2   8      624.31      605.91     22.60 o 
  18   2   8       10.31        2.12     16.40 o 
  19   2   8      224.75      234.30     17.84 o 
  20   2   8        0.17      -13.57     15.24 o 
   1   3   8      701.08      795.04     14.21 o 
   2   3   8       79.74       98.42      6.81 o 
   3   3   8       45.91       47.36      6.48 o 
   4   3   8      645.54      651.32     12.01 o 
   5   3   8     1737.97     1836.65     23.58 o 
   6   3   8      244.21      243.53     20.48 o 
   7   3   8       49.88       48.65      8.12 o 
   8   3   8       12.08        8.59      7.92 o 
   9   3   8     1518.64     1582.75     39.52 o 
  10   3   8      155.49      132.30     12.25 o 
  11   3   8      190.42      162.10     12.82 o 
  12   3   8       23.04       37.77     11.35 o 
  13   3   8      443.67      448.01     18.41 o 
  14   3   8        7.34       13.61     11.89 o 
  15   3   8        0.65       -0.91     14.17 o 
  16   3   8        1.62       12.09     22.33 o 
  17   3   8        0.22      -14.10     14.10 o 
  18   3   8        4.54       -3.33     14.99 o 
  19   3   8       63.59       27.05     15.97 o 
   0   4   8      629.66      587.89     20.29 o 
   1   4   8        0.02       -2.53      8.26 o 
   2   4   8      246.53      234.73     10.91 o 
   3   4   8      816.18      765.58     14.38 o 
   4   4   8        3.91        2.45      7.12 o 
   5   4   8     1819.65     1742.11     25.03 o 
   6   4   8       86.76       86.55      9.61 o 
   7   4   8       48.36       47.53      9.19 o 
   8   4   8        9.04        0.38      8.42 o 
   9   4   8       50.71       43.07     11.48 o 
  10   4   8       31.90       16.54     11.44 o 
  11   4   8        9.65        1.14     11.76 o 
  12   4   8       78.26       78.37     12.74 o 
  13   4   8      105.37       97.30     13.22 o 
  14   4   8       25.97       29.82     12.85 o 
  15   4   8       26.98       30.27     15.41 o 
  16   4   8        0.10      -14.83     14.83 o 
  17   4   8        0.68      -12.87     15.40 o 
  18   4   8       43.43       22.93     15.52 o 
   1   5   8     3505.94     3374.00     59.97 o 
   2   5   8      141.09      136.68      9.78 o 
   3   5   8      456.61      466.97     16.44 o 
   4   5   8       82.22       92.58     11.78 o 
   5   5   8      554.82      535.38     19.52 o 
   6   5   8      153.23      148.97     12.62 o 
   7   5   8        0.03      -11.50     11.50 o 
   8   5   8      154.51      145.86     13.20 o 
   9   5   8        1.40        4.25     12.27 o 
  10   5   8       29.94       30.16     12.83 o 
  11   5   8        1.62        7.52     12.94 o 
  12   5   8        5.35       -4.93     13.07 o 
  13   5   8      193.94      189.47     15.04 o 
  14   5   8      108.29      127.74     18.08 o 
  15   5   8      135.02      180.74     14.45 o 
  16   5   8       55.67       59.96     15.23 o 
  17   5   8       51.84       40.85     15.43 o 
   0   6   8       58.80       78.75     13.13 o 
   1   6   8        3.49       10.57     11.46 o 
   2   6   8      147.70      149.65     13.01 o 
   3   6   8      311.17      310.49     14.71 o 
   4   6   8      106.49      112.80     13.22 o 
   5   6   8      366.45      376.22     20.86 o 
   6   6   8        1.22        9.04     10.85 o 
   7   6   8        0.04        7.32     10.95 o 
   8   6   8       72.05       79.91     11.52 o 
   9   6   8       78.74      100.39     11.51 o 
  10   6   8      216.06      249.04     17.59 o 
  11   6   8        3.09       17.06     14.04 o 
  12   6   8       37.83       60.10     13.60 o 
  13   6   8       36.91       62.55     14.21 o 
  14   6   8        0.65       25.10     13.83 o 
   1   7   8        0.79       16.86     11.90 o 
   2   7   8       35.45       32.26     12.22 o 
   3   7   8       79.01       68.49     11.01 o 
   4   7   8       20.79       23.74     10.77 o 
   5   7   8      699.79      702.59     22.49 o 
   6   7   8       60.83       81.32     11.62 o 
   7   7   8       51.29       58.28     11.92 o 
   8   7   8       21.07       50.04     11.73 o 
   9   7   8      840.13      957.61     26.58 o 
  10   7   8        3.57       48.83     11.64 o 
  11   7   8       27.16       62.80     14.79 o 
   0   8   8       72.21       70.87     23.11 o 
   1   8   8       15.81       29.57     13.87 o 
   2   8   8       25.73       45.90     14.12 o 
   3   8   8        2.73        8.75     13.76 o 
   4   8   8        6.47       15.46     13.98 o 
   5   8   8        4.06       24.38     13.90 o 
   6   8   8       17.76       37.98     14.19 o 
   1   1   9     2010.25     2069.25     17.08 o 
   2   1   9       13.47       25.67      6.17 o 
   3   1   9       13.74       18.16      6.15 o 
   4   1   9     2475.43     2801.84     19.71 o 
   5   1   9      288.93      299.99     10.30 o 
   6   1   9      597.99      655.42     11.25 o 
   7   1   9       24.45       23.94      5.48 o 
   8   1   9        2.12       10.15      7.52 o 
   9   1   9       12.90       13.75      7.73 o 
  10   1   9        0.67        3.95      7.87 o 
  11   1   9      156.04      143.87      8.98 o 
  12   1   9       20.71       26.47      8.16 o 
  13   1   9      227.45      237.46     12.66 o 
  14   1   9       74.54       85.62      9.88 o 
  15   1   9       61.50       65.15     12.14 o 
  16   1   9       14.01       11.27     10.05 o 
  17   1   9      104.21      102.34     11.18 o 
  18   1   9      258.49      283.62     19.03 o 
  19   1   9      164.81      190.56     13.98 o 
  20   1   9       23.36        8.07     20.32 o 
   0   2   9     6192.84     7000.46     82.30 o 
   1   2   9       86.85      106.08     12.07 o 
   2   2   9      483.25      519.92     12.34 o 
   3   2   9       10.36       31.02      6.00 o 
   4   2   9        0.08        4.09      5.76 o 
   5   2   9        8.07        3.46      5.71 o 
   6   2   9       27.81       25.74      7.40 o 
   7   2   9      267.98      258.97     11.58 o 
   8   2   9      121.89      138.75      8.51 o 
   9   2   9      220.20      220.26     10.62 o 
  10   2   9        0.32        9.36      8.10 o 
  11   2   9      141.67      156.18     11.95 o 
  12   2   9      193.93      186.59     11.91 o 
  13   2   9        6.66       15.92     10.70 o 
  14   2   9      565.19      606.47     31.51 o 
  15   2   9       55.84       68.56     14.46 o 
  16   2   9        0.48      -10.41     14.08 o 
  17   2   9        0.73        6.06     14.10 o 
  18   2   9       20.77       -0.32     14.75 o 
  19   2   9        8.91      -13.21     15.19 o 
  20   2   9        0.01      -16.56     16.56 o 
   1   3   9      471.61      473.69     14.29 o 
   2   3   9       68.51       80.00      7.31 o 
   3   3   9      327.19      330.57     12.59 o 
   4   3   9     2107.39     2264.80     35.86 o 
   5   3   9      195.72      176.80      9.31 o 
   6   3   9      228.85      245.94     11.75 o 
   7   3   9        3.12       -0.65      8.35 o 
   8   3   9       50.40       48.41      8.63 o 
   9   3   9     1167.67     1189.63     16.93 o 
  10   3   9      919.03      891.96     19.85 o 
  11   3   9      311.88      315.31     17.80 o 
  12   3   9       16.78       26.93     11.58 o 
  13   3   9      173.66      185.44     13.32 o 
  14   3   9      253.66      254.08     19.37 o 
  15   3   9        1.09        9.35     14.70 o 
  16   3   9        2.66       -0.07     14.50 o 
  17   3   9       73.52       43.70     15.31 o 
  18   3   9        2.47      -10.72     15.50 o 
  19   3   9        2.61      -10.77     15.85 o 
   0   4   9      107.78      106.30     14.68 o 
   1   4   9       70.32       66.76      9.19 o 
   2   4   9        6.39        9.38      8.71 o 
   3   4   9      272.48      246.11     11.43 o 
   4   4   9      886.19      858.55     15.71 o 
   5   4   9      495.34      479.59     16.82 o 
   6   4   9      663.27      634.99     20.26 o 
   7   4   9      114.99      116.60     12.24 o 
   8   4   9     1153.43     1206.78     22.60 o 
   9   4   9       27.26       28.73     11.66 o 
  10   4   9      305.84      307.62     17.32 o 
  11   4   9        0.68       -8.19     12.12 o 
  12   4   9       54.35       40.32     12.94 o 
  13   4   9        1.33        9.94     12.90 o 
  14   4   9       15.20       30.73     13.34 o 
  15   4   9        0.47       -9.11     14.82 o 
  16   4   9        4.80      -14.98     15.54 o 
  17   4   9        1.04      -10.47     16.23 o 
  18   4   9       21.65       -7.32     16.39 o 
   1   5   9      359.66      345.21     19.40 o 
   2   5   9      482.56      429.07     21.77 o 
   3   5   9       86.14       85.18      9.19 o 
   4   5   9      338.53      328.49     17.36 o 
   5   5   9       63.63       61.05     11.97 o 
   6   5   9        8.46        5.11     11.62 o 
   7   5   9      121.11      126.99     13.06 o 
   8   5   9       82.70       79.43     12.91 o 
   9   5   9       21.49       17.04     12.66 o 
  10   5   9      146.39      137.72     13.99 o 
  11   5   9        0.13       -5.45     13.03 o 
  12   5   9        2.82       10.98     13.60 o 
  13   5   9       22.92       20.73     13.90 o 
  14   5   9        0.25       15.85     13.97 o 
  15   5   9      124.97      122.89     18.22 o 
  16   5   9       24.92       22.54     15.30 o 
   0   6   9      712.57      668.95     42.85 o 
   1   6   9       12.29        6.41     11.67 o 
   2   6   9       74.36       68.83     12.55 o 
   3   6   9        2.14        1.52     12.19 o 
   4   6   9      507.45      524.90     21.23 o 
   5   6   9       48.97       66.49     13.36 o 
   6   6   9       25.23       35.76     13.18 o 
   7   6   9        4.42       -5.47     13.07 o 
   8   6   9       84.91       92.81     11.65 o 
   9   6   9       44.11       69.15     11.44 o 
  10   6   9      137.77      164.51     12.10 o 
  11   6   9       30.03       47.45     14.90 o 
  12   6   9        5.63       -0.60     14.62 o 
  13   6   9       33.69       37.31     14.14 o 
  14   6   9      128.53      149.29     15.41 o 
   1   7   9       41.83       49.09     16.43 o 
   2   7   9      142.03      152.37     15.07 o 
   3   7   9        6.18       19.21     13.73 o 
   4   7   9       22.21       35.67     12.05 o 
   5   7   9      141.93      164.59     13.46 o 
   6   7   9       35.82       50.12     12.58 o 
   7   7   9       22.88       30.58     11.74 o 
   8   7   9      193.10      204.89     14.19 o 
   9   7   9       45.19       75.77     12.17 o 
  10   7   9        5.97       30.36     11.76 o 
  11   7   9        2.63       -0.43     14.27 o 
   0   8   9      100.29      135.97     24.19 o 
   1   8   9       30.39       54.18     14.38 o 
   2   8   9      109.65      124.28     14.91 o 
   3   8   9        1.30       20.21     14.23 o 
   4   8   9        6.43       20.85     14.05 o 
   5   8   9        3.37       21.37     15.89 o 
   0   0  10     1293.71     1482.82     33.39 o 
   1   0  10      132.48      152.22     12.14 o 
   2   0  10      393.80      454.60     20.07 o 
   3   0  10      463.85      489.42     20.05 o 
   4   0  10     2322.47     2447.07     41.24 o 
   5   0  10        0.01       -1.73     11.07 o 
   6   0  10        2.33        5.57      8.79 o 
   7   0  10       51.40       73.68      9.65 o 
   8   0  10      299.87      300.82     14.69 o 
   9   0  10      775.24      992.43     16.42 o 
  10   0  10      136.09      105.18      8.81 o 
  11   0  10      205.74      215.42     13.16 o 
  12   0  10       22.98       37.05     13.65 o 
  13   0  10       50.08       59.63     13.90 o 
  14   0  10        1.42        4.89     13.83 o 
  15   0  10        6.88       13.35     14.58 o 
  16   0  10        0.00        9.13     20.53 o 
  17   0  10       14.36        4.55     17.20 o 
  18   0  10       84.91      105.78     34.06 o 
  19   0  10        0.57      -21.92     26.54 o 
  20   0  10       74.31       85.43     18.08 o 
   1   1  10      347.23      374.56     14.36 o 
   2   1  10        0.90       -0.41      7.57 o 
   3   1  10     1095.96     1183.98     14.26 o 
   4   1  10      149.59      173.51      7.71 o 
   5   1  10      135.70      176.51      8.51 o 
   6   1  10      334.74      346.66     11.81 o 
   7   1  10      202.72      212.04      9.09 o 
   8   1  10       86.99       81.16      8.41 o 
   9   1  10       11.39        9.40      8.24 o 
  10   1  10       57.37       65.52      8.76 o 
  11   1  10       18.12       17.98     10.39 o 
  12   1  10       31.46       32.84     10.09 o 
  13   1  10      233.91      229.78     16.06 o 
  14   1  10        0.18        1.10     12.90 o 
  15   1  10        1.49       -2.30     10.00 o 
  16   1  10        1.26       -4.69     10.17 o 
  17   1  10       26.79       14.80     10.63 o 
  18   1  10       51.15       37.79     11.14 o 
  19   1  10      101.00       97.24     12.23 o 
  20   1  10       13.67      -10.40     15.52 o 
   0   2  10      437.53      467.06     21.58 o 
   1   2  10       38.99       33.78      8.30 o 
   2   2  10      176.74      180.12     11.76 o 
   3   2  10      304.42      317.42     13.13 o 
   4   2  10       58.11       75.38      6.80 o 
   5   2  10        6.78        9.04      6.32 o 
   6   2  10      253.49      241.70     11.19 o 
   7   2  10      160.35      148.00      9.07 o 
   8   2  10       94.80       81.68      8.72 o 
   9   2  10       49.15       54.60      8.73 o 
  10   2  10      345.61      359.11     14.79 o 
  11   2  10        0.37       -1.64     10.56 o 
  12   2  10      117.09      120.91     11.66 o 
  13   2  10      193.36      189.86     14.84 o 
  14   2  10      569.32      582.23     21.89 o 
  15   2  10       74.35       81.33     15.03 o 
  16   2  10        0.13       -7.90     14.06 o 
  17   2  10      178.03      165.40     16.50 o 
  18   2  10       57.92       58.96     15.74 o 
  19   2  10       27.40       30.61     23.24 o 
   1   3  10      636.66      631.84     17.60 o 
   2   3  10        2.53        3.82      8.28 o 
   3   3  10      216.72      243.62     10.20 o 
   4   3  10       22.07       30.47      7.33 o 
   5   3  10        9.62       14.16      6.68 o 
   6   3  10        8.22        8.15      8.86 o 
   7   3  10      391.32      390.70     15.93 o 
   8   3  10       30.74       28.32      9.64 o 
   9   3  10     1018.88     1043.24     29.83 o 
  10   3  10      131.56      136.17     12.22 o 
  11   3  10       77.72       93.78     12.21 o 
  12   3  10        3.77        0.74     11.81 o 
  13   3  10      159.32      155.99     13.34 o 
  14   3  10        0.76        9.02     14.51 o 
  15   3  10        7.71        5.44     14.88 o 
  16   3  10        6.17      -14.77     14.77 o 
  17   3  10       13.75        5.31     15.45 o 
  18   3  10        6.24      -15.59     20.01 o 
  19   3  10       34.56        7.32     16.53 o 
   0   4  10      167.53      141.63     15.71 o 
   1   4  10       58.20       50.53     10.48 o 
   2   4  10       84.49       78.65      9.53 o 
   3   4  10       48.54       52.92      9.26 o 
   4   4  10      241.35      216.25      9.91 o 
   5   4  10      671.32      644.90     24.29 o 
   6   4  10      229.15      222.72     13.05 o 
   7   4  10      135.75      112.23     12.19 o 
   8   4  10      140.12      140.14     12.59 o 
   9   4  10        7.91       18.28     11.56 o 
  10   4  10       10.86       13.16     12.12 o 
  11   4  10       10.95       18.43     12.61 o 
  12   4  10       28.16       35.56     13.14 o 
  13   4  10       60.61       67.66     13.67 o 
  14   4  10        3.45        1.10     13.29 o 
  15   4  10       45.60       25.59     15.75 o 
  16   4  10        1.46       -6.85     16.14 o 
  17   4  10        0.32       -9.79     16.57 o 
   1   5  10     1024.47      968.70     32.01 o 
   2   5  10       87.65       77.90      9.61 o 
   3   5  10       28.26       30.68     11.51 o 
   4   5  10        0.64       -5.44     11.38 o 
   5   5  10        5.73       -6.36     11.62 o 
   6   5  10       98.63       91.52     12.86 o 
   7   5  10        6.35        3.96     12.17 o 
   8   5  10       16.02       16.03     12.75 o 
   9   5  10      123.83      133.78     14.09 o 
  10   5  10        3.96       14.72     13.27 o 
  11   5  10      153.12      176.19     14.99 o 
  12   5  10        0.07      -13.65     13.65 o 
  13   5  10      149.74      171.98     20.77 o 
  14   5  10       88.14      115.07     15.72 o 
  15   5  10       34.53       18.73     17.23 o 
  16   5  10       13.53        1.91     17.16 o 
   0   6  10      133.28      123.87     29.38 o 
   1   6  10        0.00       -3.94     11.85 o 
   2   6  10       85.15       74.96     12.75 o 
   3   6  10      221.67      210.87     14.35 o 
   4   6  10      195.22      164.65     14.34 o 
   5   6  10      508.32      520.93     22.12 o 
   6   6  10        2.63       -0.57     13.22 o 
   7   6  10       23.80       26.58     13.73 o 
   8   6  10       28.19       12.55     13.92 o 
   9   6  10        5.98       11.86     11.19 o 
  10   6  10      137.78      146.37     12.23 o 
  11   6  10       20.77       20.29     14.61 o 
  12   6  10       17.59       22.24     15.57 o 
  13   6  10       43.74       27.88     21.11 o 
   1   7  10       20.01       28.55     21.59 o 
   2   7  10       38.30        9.16     16.76 o 
   3   7  10       12.96       11.12     16.72 o 
   4   7  10       43.08       36.67     17.30 o 
   5   7  10       56.72       56.48     12.84 o 
   6   7  10      124.21      128.99     13.62 o 
   7   7  10       13.52       23.65     12.77 o 
   8   7  10       10.68       17.08     12.87 o 
   9   7  10      124.75      126.85     13.83 o 
  10   7  10        2.08       16.76     14.07 o 
   0   8  10      115.78      152.60     24.63 o 
   1   8  10        3.07       31.76     16.38 o 
   2   8  10       90.96      118.75     15.03 o 
   3   8  10       19.95       26.53     16.20 o 
   1   1  11      139.69      173.63      9.46 o 
   2   1  11        2.68        1.12      8.52 o 
   3   1  11       28.00       23.76      8.72 o 
   4   1  11        0.79        5.44      8.62 o 
   5   1  11      326.72      367.55     14.38 o 
   6   1  11      327.63      346.14     14.12 o 
   7   1  11        0.01        2.88      6.94 o 
   8   1  11      261.16      274.97     10.89 o 
   9   1  11      215.67      231.53     11.18 o 
  10   1  11        0.48        8.66     10.51 o 
  11   1  11      108.59      110.67     10.93 o 
  12   1  11        3.82       12.63     12.52 o 
  13   1  11        6.88        9.49     12.81 o 
  14   1  11        5.21       -4.92     13.30 o 
  15   1  11       87.65       81.41     15.57 o 
  16   1  11        8.81        9.44     13.91 o 
  17   1  11        3.51       -5.05     14.05 o 
  18   1  11       70.78       49.50     15.37 o 
  19   1  11        5.71       -4.03     15.47 o 
   0   2  11      545.12      656.95     24.67 o 
   1   2  11       40.32       51.37      9.30 o 
   2   2  11      152.85      192.03     10.40 o 
   3   2  11      329.32      370.49     16.41 o 
   4   2  11        4.39        5.28      7.71 o 
   5   2  11      328.88      355.35     13.13 o 
   6   2  11       23.33       26.44      7.22 o 
   7   2  11        4.84        5.92      8.68 o 
   8   2  11        1.21        3.71      8.68 o 
   9   2  11       19.79       23.27      8.73 o 
  10   2  11       99.43       88.39     11.47 o 
  11   2  11        0.16       -2.43     10.79 o 
  12   2  11       29.92       32.10     11.36 o 
  13   2  11       36.80       36.59     14.09 o 
  14   2  11       30.08       38.37     14.64 o 
  15   2  11       18.02       14.09     14.47 o 
  16   2  11       22.94        3.95     14.52 o 
  17   2  11       11.85        1.18     14.95 o 
  18   2  11        1.27      -11.84     15.39 o 
  19   2  11        0.01      -16.08     16.08 o 
   1   3  11       66.67       57.60     10.18 o 
   2   3  11      852.99      872.70     18.94 o 
   3   3  11       48.23       50.21      9.04 o 
   4   3  11      108.61      110.35      8.22 o 
   5   3  11      231.73      201.84      8.49 o 
   6   3  11       18.63       10.50      9.20 o 
   7   3  11       44.87       42.71     11.80 o 
   8   3  11      147.40      133.15     12.40 o 
   9   3  11      126.46       99.59     12.07 o 
  10   3  11       40.04       33.91     11.72 o 
  11   3  11       82.05       78.10     12.47 o 
  12   3  11       15.22       17.02     12.23 o 
  13   3  11        1.45       -1.11     12.46 o 
  14   3  11        4.39        1.58     15.01 o 
  15   3  11        0.26       -2.27     14.74 o 
  16   3  11        0.97       15.16     15.56 o 
  17   3  11        4.07      -15.90     15.90 o 
  18   3  11       12.50       -5.38     20.30 o 
   0   4  11       80.76      104.92     15.78 o 
   1   4  11       54.33       48.56     10.69 o 
   2   4  11       12.00       11.42      9.26 o 
   3   4  11        4.27       -8.75      8.75 o 
   4   4  11        0.13       -7.00      8.43 o 
   5   4  11      196.93      185.84     12.68 o 
   6   4  11       32.72       26.34     11.49 o 
   7   4  11       62.99       67.93     12.00 o 
   8   4  11        5.52       19.73     11.87 o 
   9   4  11       21.97       23.80     12.31 o 
  10   4  11       39.96       48.86     12.86 o 
  11   4  11       53.49       51.42     13.24 o 
  12   4  11        2.37       -7.22     13.01 o 
  13   4  11        0.71        9.66     13.27 o 
  14   4  11        2.14      -14.67     15.24 o 
  15   4  11       21.34       19.00     16.18 o 
  16   4  11        5.55       -9.39     16.71 o 
  17   4  11       33.19       22.26     17.39 o 
   1   5  11      720.25      679.34     38.46 o 
   2   5  11       13.13       -2.19     11.25 o 
   3   5  11        1.82       -5.89     11.47 o 
   4   5  11       35.60       20.89     12.01 o 
   5   5  11        9.43        7.71     12.06 o 
   6   5  11        2.71        6.51     12.48 o 
   7   5  11       14.14        4.64     12.69 o 
   8   5  11       42.75       45.59     13.35 o 
   9   5  11       62.85       79.08     14.15 o 
  10   5  11       13.98       23.45     13.57 o 
  11   5  11       18.24       37.72     14.03 o 
  12   5  11       24.41       28.05     14.46 o 
  13   5  11       63.32       77.51     16.35 o 
  14   5  11        2.74       -1.04     16.84 o 
  15   5  11       29.50       20.75     17.51 o 
   0   6  11        0.86      -24.71     28.05 o 
   1   6  11        1.53       -0.50     20.07 o 
   2   6  11       53.09       29.89     12.67 o 
   3   6  11       69.94       59.86     13.42 o 
   4   6  11       13.56        2.89     12.90 o 
   5   6  11       86.31       86.89     14.03 o 
   6   6  11       32.81       44.10     13.77 o 
   7   6  11        0.03       -4.31     13.62 o 
   8   6  11        2.54        2.85     14.15 o 
   9   6  11       45.95       51.34     14.86 o 
  10   6  11        9.99       19.73     11.68 o 
  11   6  11       12.74       14.26     15.35 o 
  12   6  11       14.17        1.89     17.25 o 
  13   6  11        5.78        2.38     15.70 o 
   1   7  11       43.86       49.38     22.30 o 
   2   7  11       15.72       31.36     17.07 o 
   3   7  11        0.76        0.38     17.29 o 
   4   7  11        1.48        8.05     17.81 o 
   5   7  11       85.74      108.13     18.91 o 
   6   7  11      111.44      114.46     13.73 o 
   7   7  11        3.00       -3.30     12.70 o 
   8   7  11       75.15       63.14     13.51 o 
   9   7  11       93.93      125.14     13.91 o 
   0   0  12      939.74      944.92     36.39 o 
   1   0  12       56.43       51.50     13.45 o 
   2   0  12      210.22      226.27     15.56 o 
   3   0  12        0.11       10.50     13.36 o 
   4   0  12      157.79      151.68     14.91 o 
   5   0  12        2.86       -5.13     13.72 o 
   6   0  12      663.83      698.82     25.98 o 
   7   0  12       60.29       51.22     14.21 o 
   8   0  12        6.14       10.75     13.53 o 
   9   0  12        0.19        9.11     13.35 o 
  10   0  12       76.94       81.04     13.14 o 
  11   0  12       72.11       75.79     25.04 o 
  12   0  12       20.64       13.36     24.71 o 
  13   0  12        0.20        6.56     14.76 o 
  14   0  12       50.61       48.32     15.75 o 
  15   0  12       51.84       35.74     16.24 o 
  16   0  12        1.38       -1.35     15.68 o 
  17   0  12       12.04       -0.55     16.17 o 
  18   0  12       10.83       16.62     17.10 o 
  19   0  12        9.38        1.95     17.41 o 
   1   1  12      231.04      250.94     13.00 o 
   2   1  12       57.61       59.10     12.53 o 
   3   1  12        0.00        0.07      9.60 o 
   4   1  12       21.42       23.27      9.67 o 
   5   1  12       10.99       13.16      9.74 o 
   6   1  12       55.68       71.61     10.08 o 
   7   1  12      316.22      383.98     15.00 o 
   8   1  12       16.73       13.40      7.42 o 
   9   1  12      156.74      179.39     12.02 o 
  10   1  12      108.26      110.65     11.34 o 
  11   1  12        4.85        0.98     10.20 o 
  12   1  12       19.24       16.44     13.10 o 
  13   1  12        0.01        3.56     13.54 o 
  14   1  12       10.53       14.71     13.94 o 
  15   1  12       26.71       29.54     14.33 o 
  16   1  12       11.25       -5.56     14.10 o 
  17   1  12       50.76       25.47     14.93 o 
  18   1  12       71.61       54.26     15.92 o 
  19   1  12        6.31       -3.16     15.86 o 
   0   2  12      675.77      649.99     25.24 o 
   1   2  12       61.94       74.53     10.31 o 
   2   2  12        2.43        5.06      9.82 o 
   3   2  12      218.80      236.86     11.41 o 
   4   2  12        4.78        3.97      9.72 o 
   5   2  12       39.82       34.09      9.74 o 
   6   2  12       77.35       83.36      7.85 o 
   7   2  12        8.16       16.20      9.22 o 
   8   2  12      240.03      218.19     12.97 o 
   9   2  12       46.46       37.69     11.23 o 
  10   2  12       24.12       28.19     11.08 o 
  11   2  12       43.66       38.79     11.65 o 
  12   2  12       69.82       62.41     12.18 o 
  13   2  12      165.09      129.41     15.51 o 
  14   2  12       19.12       18.40     14.78 o 
  15   2  12       17.15        1.61     14.66 o 
  16   2  12       26.54        4.59     14.90 o 
  17   2  12        0.58      -16.55     18.06 o 
  18   2  12        2.94      -13.30     15.90 o 
   1   3  12       32.12       20.79     10.52 o 
   2   3  12       40.04       50.72     10.56 o 
   3   3  12        5.94       -1.38     10.15 o 
   4   3  12      387.54      375.61     15.82 o 
   5   3  12       15.81        7.73      8.55 o 
   6   3  12        3.65        4.55     11.48 o 
   7   3  12        4.55        5.26     11.32 o 
   8   3  12       16.42       11.42     11.28 o 
   9   3  12       42.30       39.50     11.80 o 
  10   3  12      104.83       98.97     12.74 o 
  11   3  12       83.49       79.47     12.95 o 
  12   3  12       44.47       59.10     13.11 o 
  13   3  12       27.85       42.72     15.38 o 
  14   3  12       10.79       12.17     15.05 o 
  15   3  12        3.53       -1.95     15.30 o 
  16   3  12       20.42       -9.11     16.06 o 
  17   3  12       74.08       63.63     17.16 o 
  18   3  12        2.08      -15.65     22.20 o 
   0   4  12       89.22       78.11     15.32 o 
   1   4  12       58.76       58.13     10.71 o 
   2   4  12        0.66       -5.16     10.31 o 
   3   4  12      178.81      165.13     11.03 o 
   4   4  12       16.35       16.00     11.52 o 
   5   4  12      334.14      331.98     17.28 o 
   6   4  12       73.97       68.58     12.18 o 
   7   4  12      265.04      301.94     17.16 o 
   8   4  12        7.49       -2.44     12.21 o 
   9   4  12        1.58       -1.54     12.61 o 
  10   4  12        3.13        1.16     12.93 o 
  11   4  12       59.77       56.65     13.76 o 
  12   4  12       13.43       14.76     13.43 o 
  13   4  12      150.49      155.37     16.00 o 
  14   4  12       45.98       25.79     16.36 o 
  15   4  12       45.15       41.53     17.23 o 
  16   4  12        0.25       -1.78     17.25 o 
   1   5  12      167.77      137.17     11.90 o 
   2   5  12       69.41       69.89     14.43 o 
   3   5  12       66.07       61.42     12.55 o 
   4   5  12       46.61       34.69     12.58 o 
   5   5  12       13.63        2.40     12.49 o 
   6   5  12       29.32       25.17     12.96 o 
   7   5  12       51.28       53.28     13.43 o 
   8   5  12        0.44       19.93     13.38 o 
   9   5  12      131.01      137.53     14.63 o 
  10   5  12       17.33        3.76     13.73 o 
  11   5  12       10.74       13.72     14.07 o 
  12   5  12        4.91        5.04     14.58 o 
  13   5  12       34.31       13.72     14.77 o 
  14   5  12        0.03        0.00     17.39 o 
   0   6  12       10.67       17.03     28.71 o 
   1   6  12       43.36       46.88     21.01 o 
   2   6  12        7.94        0.50     20.54 o 
   3   6  12      113.86       91.12     13.94 o 
   4   6  12        0.80        1.57     13.13 o 
   5   6  12       82.80       66.51     14.26 o 
   6   6  12        0.06      -10.86     13.47 o 
   7   6  12        0.01        4.42     14.04 o 
   8   6  12       14.25        7.79     14.84 o 
   9   6  12       30.00       27.17     15.28 o 
  10   6  12       39.38       43.69     15.60 o 
  11   6  12        7.62        8.14     15.38 o 
  12   6  12        0.76        8.32     15.79 o 
   1   7  12      123.07      139.77     23.96 o 
   2   7  12        6.12       19.55     22.89 o 
   3   7  12        0.12       -2.85     22.87 o 
   4   7  12       29.00       21.66     18.29 o 
   5   7  12       18.53       18.41     18.41 o 
   6   7  12       43.78       54.01     19.00 o 
   7   7  12        0.20       -9.70     15.59 o 
   8   7  12       42.63       50.50     13.59 o 
   1   1  13      459.05      529.17     18.88 o 
   2   1  13       43.94       47.34     10.74 o 
   3   1  13      172.60      176.98     11.67 o 
   4   1  13        2.28        6.32     10.37 o 
   5   1  13      651.70      721.68     19.37 o 
   6   1  13        1.99        1.67     10.32 o 
   7   1  13      132.38      150.98     11.02 o 
   8   1  13      131.52      124.96     10.36 o 
   9   1  13      449.24      489.39     30.36 o 
  10   1  13       38.93       40.57     11.00 o 
  11   1  13        0.13       -5.18     13.11 o 
  12   1  13       50.77       50.30     14.24 o 
  13   1  13       76.24       76.29     14.79 o 
  14   1  13       31.40       21.61     14.73 o 
  15   1  13       47.72       49.04     14.89 o 
  16   1  13        2.13       -6.76     14.64 o 
  17   1  13        2.83       -1.56     16.79 o 
  18   1  13        0.18      -10.55     15.86 o 
   0   2  13      132.86      143.38     30.55 o 
   1   2  13       97.47      113.37     11.17 o 
   2   2  13      148.03      171.74     11.50 o 
   3   2  13      105.77       98.23     11.12 o 
   4   2  13       21.57       32.77     10.54 o 
   5   2  13      143.76      157.72     11.18 o 
   6   2  13      350.07      385.87     17.62 o 
   7   2  13       36.32       22.83      8.33 o 
   8   2  13        3.18       13.22     11.14 o 
   9   2  13      135.54      135.26     12.42 o 
  10   2  13       39.35       38.10     11.74 o 
  11   2  13        2.22       -5.27     11.69 o 
  12   2  13       16.15       23.12     14.59 o 
  13   2  13        5.80        6.01     14.74 o 
  14   2  13        6.49       10.97     14.71 o 
  15   2  13       10.10        3.35     15.06 o 
  16   2  13        2.71       -9.75     15.29 o 
  17   2  13        0.01      -15.92     15.92 o 
  18   2  13        5.60       -4.84     16.40 o 
   1   3  13      293.49      273.68     13.98 o 
   2   3  13       35.93       22.56     10.73 o 
   3   3  13       63.37       56.86     10.73 o 
   4   3  13      184.28      148.50     11.20 o 
   5   3  13       80.47       57.57      9.95 o 
   6   3  13        1.26       -2.90     11.15 o 
   7   3  13       31.27       43.55     11.75 o 
   8   3  13        3.46       -6.95     11.67 o 
   9   3  13      105.91       88.61     12.95 o 
  10   3  13        5.34       -3.51     12.43 o 
  11   3  13       21.70       25.24     13.04 o 
  12   3  13       26.70       19.97     13.21 o 
  13   3  13      259.15      262.61     18.12 o 
  14   3  13        0.52       -1.15     15.45 o 
  15   3  13        0.00       -8.35     15.92 o 
  16   3  13        0.35      -11.86     16.81 o 
  17   3  13       52.16       53.11     17.50 o 
   0   4  13      462.36      399.83     27.21 o 
   1   4  13        3.38       -2.26     10.39 o 
   2   4  13        1.55      -10.10     10.10 o 
   3   4  13      156.85      155.46     14.88 o 
   4   4  13       37.22       34.27     14.05 o 
   5   4  13      170.33      138.53     12.99 o 
   6   4  13        6.90       -1.66     12.11 o 
   7   4  13        0.01        3.99     12.56 o 
   8   4  13       79.10       77.70     13.43 o 
   9   4  13        3.20       -7.82     12.85 o 
  10   4  13        8.38        9.15     13.30 o 
  11   4  13       29.49       28.26     13.67 o 
  12   4  13       96.27      104.15     14.61 o 
  13   4  13       10.86       -6.31     16.17 o 
  14   4  13        2.94      -14.10     16.68 o 
  15   4  13       36.33       32.24     17.69 o 
  16   4  13       79.45       53.03     18.46 o 
   1   5  13        3.94       -7.64     13.68 o 
   2   5  13        6.01        1.30     14.43 o 
   3   5  13       64.41       66.09     15.28 o 
   4   5  13       36.29       35.80     13.17 o 
   5   5  13      103.47       88.91     13.95 o 
   6   5  13        0.18       -8.21     13.22 o 
   7   5  13       68.12       74.25     14.22 o 
   8   5  13        5.38       22.63     13.97 o 
   9   5  13       17.92       13.78     13.93 o 
  10   5  13        2.85      -11.90     14.08 o 
  11   5  13        3.10       -2.18     14.62 o 
  12   5  13        5.76       23.76     15.01 o 
  13   5  13       75.23       71.36     18.33 o 
  14   5  13        1.75       -4.16     17.80 o 
   0   6  13       53.04       56.76     30.72 o 
   1   6  13        8.18        2.42     20.66 o 
   2   6  13        0.49        5.61     21.00 o 
   3   6  13      133.94      133.75     23.12 o 
   4   6  13        9.15       -7.20     13.38 o 
   5   6  13       65.85       61.18     14.62 o 
   6   6  13       25.70       14.79     14.25 o 
   7   6  13       53.91       53.50     15.03 o 
   8   6  13       16.53       18.18     15.25 o 
   9   6  13      163.49      191.82     17.12 o 
  10   6  13       51.83       41.36     15.81 o 
  11   6  13        6.50       12.26     15.95 o 
   1   7  13       10.63       18.58     23.37 o 
   2   7  13       46.57       63.12     24.20 o 
   3   7  13       67.91       92.92     30.22 o 
   4   7  13       25.76       32.81     23.52 o 
   5   7  13       37.28       25.43     18.63 o 
   6   7  13       24.55       25.67     18.91 o 
   0   0  14     5628.83     6250.47     63.11 o 
   1   0  14      171.38      176.56     17.92 o 
   2   0  14       63.24       67.98     16.61 o 
   3   0  14     1528.92     1654.74     32.73 o 
   4   0  14     2483.11     2736.79     35.70 o 
   5   0  14     1104.83     1208.04     35.23 o 
   6   0  14       23.27       19.52     16.19 o 
   7   0  14       79.28       81.58     15.54 o 
   8   0  14       67.94       62.42     14.76 o 
   9   0  14        6.37       10.48     13.89 o 
  10   0  14      809.02      829.72     43.07 o 
  11   0  14        6.99       17.03     26.71 o 
  12   0  14       31.67       25.71     27.05 o 
  13   0  14       70.94       43.74     28.38 o 
  14   0  14      544.20      518.20     43.07 o 
  15   0  14       64.72       57.76     28.71 o 
  16   0  14        3.71        7.01     28.38 o 
  17   0  14       32.78       -2.00     30.38 o 
  18   0  14       33.49      -29.72     29.72 o 
   1   1  14      332.42      387.19     19.67 o 
   2   1  14      500.01      496.90     20.09 o 
   3   1  14      335.57      412.89     19.93 o 
   4   1  14     1445.87     1594.45     22.82 o 
   5   1  14       22.74       34.14     11.36 o 
   6   1  14        5.41       17.38     10.70 o 
   7   1  14      192.74      213.40     11.60 o 
   8   1  14      397.09      450.15     22.14 o 
   9   1  14       91.44      114.12     14.05 o 
  10   1  14      121.31      110.26     14.29 o 
  11   1  14       17.74       19.58     19.03 o 
  12   1  14        0.02       11.58     19.70 o 
  13   1  14       85.22       83.00     15.48 o 
  14   1  14        7.00       -0.24     14.84 o 
  15   1  14        4.05      -12.69     14.74 o 
  16   1  14       10.09      -15.13     15.13 o 
  17   1  14       12.40       10.02     16.12 o 
  18   1  14       10.74       11.93     16.56 o 
   0   2  14      237.07      211.92     20.70 o 
   1   2  14        4.68       12.41     11.18 o 
   2   2  14      235.18      205.29     12.63 o 
   3   2  14        8.94       13.86     11.01 o 
   4   2  14      854.15      894.66     20.75 o 
   5   2  14      270.87      282.27     15.01 o 
   6   2  14     1333.19     1302.21     21.74 o 
   7   2  14      203.99      202.43     15.58 o 
   8   2  14      837.82      888.41     24.47 o 
   9   2  14       28.30       44.29     12.16 o 
  10   2  14      509.36      538.59     20.10 o 
  11   2  14       14.59       12.98     12.45 o 
  12   2  14       89.46       66.58     15.81 o 
  13   2  14       56.76       35.21     15.56 o 
  14   2  14       12.56       17.54     15.46 o 
  15   2  14       16.82       23.76     15.90 o 
  16   2  14        0.19      -10.75     16.05 o 
  17   2  14        3.24      -10.87     16.45 o 
   1   3  14       82.02       78.13     11.12 o 
   2   3  14      289.15      246.42     12.41 o 
   3   3  14       91.00       70.98     10.72 o 
   4   3  14       35.70        3.16     10.03 o 
   5   3  14        2.59       -2.88     13.40 o 
   6   3  14       13.82        6.11     13.98 o 
   7   3  14       47.48       34.64     12.35 o 
   8   3  14       33.86       51.07     12.72 o 
   9   3  14       72.70       66.34     13.00 o 
  10   3  14      362.01      366.22     18.93 o 
  11   3  14       78.91       86.97     13.84 o 
  12   3  14       19.47       24.55     15.55 o 
  13   3  14       15.88        0.30     15.51 o 
  14   3  14      235.45      213.74     18.70 o 
  15   3  14       40.59       20.94     16.99 o 
  16   3  14        0.04        5.80     17.27 o 
   0   4  14     1408.54     1245.10     46.74 o 
   1   4  14        8.87       -3.26     10.71 o 
   2   4  14       76.16       67.28     11.38 o 
   3   4  14        1.07       -9.10     13.79 o 
   4   4  14      278.91      227.64     16.59 o 
   5   4  14        1.68      -14.55     14.55 o 
   6   4  14        7.51       -2.13     12.43 o 
   7   4  14        2.55        7.95     13.07 o 
   8   4  14        2.80       -9.90     13.11 o 
   9   4  14       12.95       17.95     13.56 o 
  10   4  14        4.93        6.73     13.72 o 
  11   4  14        1.63       -2.26     13.76 o 
  12   4  14       10.55       -6.33     13.98 o 
  13   4  14        3.39       -3.95     16.51 o 
  14   4  14       57.16       40.84     17.83 o 
  15   4  14        4.21      -17.57     17.57 o 
   1   5  14        6.39       -8.84     14.09 o 
   2   5  14       32.26       34.92     15.07 o 
   3   5  14        5.92       -6.29     15.03 o 
   4   5  14       54.37       16.15     15.52 o 
   5   5  14       39.36       26.81     15.95 o 
   6   5  14       23.76       30.69     13.90 o 
   7   5  14       66.92       81.80     14.45 o 
   8   5  14       61.01       45.63     14.36 o 
   9   5  14       12.59       13.80     14.67 o 
  10   5  14       53.40       68.26     15.44 o 
  11   5  14       11.34       22.28     15.13 o 
  12   5  14       36.95       53.19     15.77 o 
  13   5  14       45.92       46.35     18.49 o 
   0   6  14        0.75       -0.67     29.72 o 
   1   6  14       23.69       43.48     22.18 o 
   2   6  14        3.50       19.29     21.48 o 
   3   6  14       38.67       49.10     22.31 o 
   4   6  14        2.08       22.33     21.79 o 
   5   6  14        8.56       -1.74     16.36 o 
   6   6  14        1.15        5.09     14.82 o 
   7   6  14        0.22        1.88     15.07 o 
   8   6  14        1.84       14.81     15.64 o 
   9   6  14       28.96       40.06     16.01 o 
  10   6  14       10.78        6.34     16.10 o 
   1   7  14        0.30       -0.56     24.44 o 
   2   7  14       13.41       27.74     24.44 o 
   3   7  14        7.68        7.61     23.81 o 
   4   7  14      109.70      133.03     25.72 o 
   1   1  15     1804.90     1870.64     24.33 o 
   2   1  15       29.61       30.63     12.00 o 
   3   1  15      155.77      170.76     12.69 o 
   4   1  15       67.06       78.51     11.77 o 
   5   1  15     2105.27     2218.68     23.86 o 
   6   1  15      170.70      160.21     11.78 o 
   7   1  15        7.45       15.30     10.34 o 
   8   1  15       29.91       32.05     13.80 o 
   9   1  15      554.76      587.02     23.98 o 
  10   1  15        2.23       -3.90     19.48 o 
  11   1  15       30.30       25.77     19.94 o 
  12   1  15        1.06      -11.99     19.95 o 
  13   1  15       73.09       53.40     21.12 o 
  14   1  15        2.91       -3.81     27.38 o 
  15   1  15       61.01       33.69     21.24 o 
  16   1  15        3.44      -18.67     21.01 o 
  17   1  15       19.47      -16.00     21.83 o 
   0   2  15      438.22      433.79     33.22 o 
   1   2  15        2.28       -5.65     11.10 o 
   2   2  15      433.70      478.49     19.65 o 
   3   2  15        5.27       -2.05     10.90 o 
   4   2  15      124.65      125.02     11.46 o 
   5   2  15       53.48       80.98     10.92 o 
   6   2  15       41.35       45.86     14.31 o 
   7   2  15        5.99       -2.07     14.21 o 
   8   2  15      145.16      139.35     15.84 o 
   9   2  15      332.57      403.31     24.14 o 
  10   2  15       86.86       93.36     15.79 o 
  11   2  15       51.78       47.50     20.66 o 
  12   2  15       65.76       71.49     16.15 o 
  13   2  15      112.10      125.12     16.93 o 
  14   2  15       24.33       12.73     15.89 o 
  15   2  15        0.70       -8.30     16.36 o 
  16   2  15        0.78        0.89     16.80 o 
  17   2  15        3.46      -11.86     45.24 o 
   1   3  15      609.35      574.99     19.96 o 
   2   3  15       47.64       46.93     11.00 o 
   3   3  15      273.68      248.68     12.79 o 
   4   3  15      161.58      144.16     15.21 o 
   5   3  15      271.97      222.90     16.62 o 
   6   3  15       69.33       65.79     15.42 o 
   7   3  15        7.40       -3.84     14.95 o 
   8   3  15       26.08       26.79     15.42 o 
   9   3  15      324.69      348.40     19.19 o 
  10   3  15      121.79      134.83     14.55 o 
  11   3  15       95.98      107.50     14.41 o 
  12   3  15       28.50       24.55     16.32 o 
  13   3  15      293.64      321.84     21.28 o 
  14   3  15       20.18       34.86     17.24 o 
  15   3  15        5.12        9.16     17.59 o 
  16   3  15       23.69        1.08     17.74 o 
   0   4  15       31.47       22.97     16.34 o 
   1   4  15       22.99        9.04     11.47 o 
   2   4  15       93.45       75.56     15.08 o 
   3   4  15      160.30      165.72     16.09 o 
   4   4  15       65.59       50.31     15.38 o 
   5   4  15        0.78       -6.55     15.07 o 
   6   4  15        0.07        5.62     15.51 o 
   7   4  15        8.60        9.15     15.89 o 
   8   4  15        8.70        1.79     13.70 o 
   9   4  15        0.47      -13.55     13.75 o 
  10   4  15        5.79        1.90     14.06 o 
  11   4  15      116.84      118.52     15.38 o 
  12   4  15       35.92       22.43     17.13 o 
  13   4  15       98.06       96.61     18.90 o 
  14   4  15       85.74       69.27     18.99 o 
   1   5  15        2.75        9.63     20.65 o 
   2   5  15        0.00       -0.93     14.78 o 
   3   5  15       78.15       60.53     16.02 o 
   4   5  15       17.79       -3.70     15.57 o 
   5   5  15       95.02       69.03     16.72 o 
   6   5  15       47.00       36.24     17.13 o 
   7   5  15      102.70      126.25     15.50 o 
   8   5  15       17.69       24.88     14.82 o 
   9   5  15       69.99       42.13     15.46 o 
  10   5  15        8.53       -0.30     15.14 o 
  11   5  15        1.58        1.27     15.53 o 
  12   5  15        0.77       -9.08     17.96 o 
   0   6  15       12.45       60.77     32.72 o 
   1   6  15       27.65       31.82     22.54 o 
   2   6  15        5.63       29.31     22.76 o 
   3   6  15        2.56       17.14     22.90 o 
   4   6  15        0.39        6.88     22.30 o 
   5   6  15       93.88      121.19     31.39 o 
   6   6  15        8.11       14.29     18.16 o 
   7   6  15       40.67       31.25     15.80 o 
   8   6  15        1.91        2.23     15.79 o 
   9   6  15      281.79      325.61     49.60 o 
   0   0  16     5165.45     5582.02     64.78 o 
   1   0  16      161.27      211.71     18.88 o 
   2   0  16        0.47        6.47     16.68 o 
   3   0  16      415.75      466.02     28.23 o 
   4   0  16     1141.24     1172.81     33.06 o 
   5   0  16      236.37      239.87     18.34 o 
   6   0  16       15.80       23.09     15.72 o 
   7   0  16      314.45      278.23     22.87 o 
   8   0  16        4.13        9.02     27.38 o 
   9   0  16      291.87      279.80     31.39 o 
  10   0  16       13.53       -0.33     28.38 o 
  11   0  16       87.18       69.45     30.05 o 
  12   0  16        0.11      -14.02     28.38 o 
  13   0  16       65.19       70.12     30.38 o 
  14   0  16      265.14      242.41     34.39 o 
  15   0  16      178.60      149.92     34.39 o 
  16   0  16        0.01      -18.70     31.05 o 
   1   1  16     1087.28     1187.37     22.21 o 
   2   1  16      272.12      271.41     14.33 o 
   3   1  16       92.10       97.04     11.92 o 
   4   1  16      408.36      471.86     19.58 o 
   5   1  16        2.57        8.78     11.12 o 
   6   1  16        0.52       -4.78     10.80 o 
   7   1  16        1.42       -7.32     14.13 o 
   8   1  16       96.07       86.08     15.23 o 
   9   1  16      396.19      442.92     38.56 o 
  10   1  16      135.46      128.82     21.84 o 
  11   1  16      331.94      291.51     23.94 o 
  12   1  16        0.61       18.82     20.89 o 
  13   1  16        9.97       -0.35     20.89 o 
  14   1  16        1.70        1.08     21.29 o 
  15   1  16       13.62       -6.59     21.37 o 
  16   1  16       17.37        3.68     22.31 o 
   0   2  16        6.25      -12.32     22.04 o 
   1   2  16       17.73       16.53     11.24 o 
   2   2  16      100.62       70.33     11.65 o 
   3   2  16      149.21      134.89     12.09 o 
   4   2  16      230.73      220.94     12.83 o 
   5   2  16      422.61      447.63     24.29 o 
   6   2  16      674.18      660.71     25.30 o 
   7   2  16      229.16      235.74     17.32 o 
   8   2  16      529.24      512.27     25.31 o 
   9   2  16        0.14        5.67     15.29 o 
  10   2  16      359.40      342.27     26.79 o 
  11   2  16       43.11       36.91     20.77 o 
  12   2  16      159.29      143.04     23.14 o 
  13   2  16       31.21       20.19     21.32 o 
  14   2  16       29.49       28.38     22.03 o 
  15   2  16        0.49      -10.23     22.34 o 
  16   2  16        7.78      -10.30     22.63 o 
   1   3  16       39.65       21.37     11.56 o 
   2   3  16       37.84       21.93     11.64 o 
   3   3  16        2.71        5.62     14.49 o 
   4   3  16      169.69      141.79     16.27 o 
   5   3  16        0.84       -1.55     15.11 o 
   6   3  16        6.67        5.37     15.58 o 
   7   3  16        0.46        3.60     15.61 o 
   8   3  16       10.71       13.49     15.81 o 
   9   3  16       41.14       36.36     16.55 o 
  10   3  16      108.91      120.46     17.50 o 
  11   3  16        0.45      -20.54     20.54 o 
  12   3  16       25.33        8.82     16.58 o 
  13   3  16       38.88       69.40     17.90 o 
  14   3  16      200.44      207.91     20.12 o 
  15   3  16        4.22      -17.38     17.84 o 
   0   4  16      192.01      114.95     21.54 o 
   1   4  16        0.76       -4.21     14.43 o 
   2   4  16        5.06       -7.19     14.99 o 
   3   4  16       20.07       23.56     15.61 o 
   4   4  16      203.46      175.16     17.46 o 
   5   4  16        0.68      -12.04     15.63 o 
   6   4  16        0.01      -15.85     15.85 o 
   7   4  16       35.43       35.23     16.81 o 
   8   4  16       44.03       66.09     17.21 o 
   9   4  16       13.59       18.05     17.13 o 
  10   4  16       15.10       16.50     14.66 o 
  11   4  16        4.01       -9.62     16.90 o 
  12   4  16        2.16      -17.38     17.38 o 
  13   4  16        5.36       10.46     18.00 o 
   1   5  16       20.07       23.81     21.12 o 
   2   5  16       16.42       34.35     21.45 o 
   3   5  16       32.87       27.88     16.36 o 
   4   5  16       61.64       43.77     16.68 o 
   5   5  16        5.37        6.39     16.84 o 
   6   5  16       69.48       70.41     17.76 o 
   7   5  16        0.33       -3.11     17.54 o 
   8   5  16       81.99       66.35     18.69 o 
   9   5  16       17.13       35.68     15.83 o 
  10   5  16       58.43       67.73     16.60 o 
  11   5  16        5.33      -10.43     19.58 o 
   0   6  16        5.53       -9.02     33.39 o 
   1   6  16       17.62       12.93     23.13 o 
   2   6  16        1.04       13.66     23.25 o 
   3   6  16       19.84       39.07     23.73 o 
   4   6  16        0.06        8.95     24.29 o 
   5   6  16       15.70       36.65     23.96 o 
   6   6  16        2.85       20.31     23.32 o 
   7   6  16       14.60       -7.26     18.42 o 
   1   1  17        4.02        8.12     11.57 o 
   2   1  17       31.96       26.50     11.67 o 
   3   1  17      130.22      124.18     12.61 o 
   4   1  17       94.56       73.44     12.15 o 
   5   1  17       75.73       58.40     12.07 o 
   6   1  17      305.44      316.26     30.08 o 
   7   1  17      129.37      121.52     15.99 o 
   8   1  17      101.12      100.88     16.10 o 
   9   1  17      130.59      107.38     21.96 o 
  10   1  17       12.06        6.53     21.01 o 
  11   1  17        1.14        0.39     21.12 o 
  12   1  17       18.74        6.96     21.48 o 
  13   1  17       25.57       -1.29     21.59 o 
  14   1  17        2.14      -22.03     22.03 o 
  15   1  17        7.92      -10.44     22.07 o 
   0   2  17       47.23       26.70     21.54 o 
   1   2  17        2.68        4.85     11.67 o 
   2   2  17      146.22      145.68     12.98 o 
   3   2  17       18.47       11.70     11.83 o 
   4   2  17       90.00      100.24     12.45 o 
   5   2  17       14.91       26.32     15.19 o 
   6   2  17        1.55        1.57     15.27 o 
   7   2  17        0.71        5.07     15.59 o 
   8   2  17        4.61       -0.38     15.82 o 
   9   2  17       26.97       42.40     16.13 o 
  10   2  17       63.04       43.20     21.00 o 
  11   2  17       10.90      -11.19     21.48 o 
  12   2  17       37.86       24.47     21.84 o 
  13   2  17        2.41        6.45     22.07 o 
  14   2  17       13.24      -14.17     22.40 o 
  15   2  17        1.04       -0.07     22.84 o 
   1   3  17       37.28       22.45     12.03 o 
   2   3  17      331.06      303.50     14.37 o 
   3   3  17        9.67        9.79     15.26 o 
   4   3  17      130.59      117.40     16.59 o 
   5   3  17        4.78        1.36     15.68 o 
   6   3  17      158.74      164.61     17.51 o 
   7   3  17        6.94        0.15     15.91 o 
   8   3  17      149.08      145.36     17.78 o 
   9   3  17       45.41       15.58     16.78 o 
  10   3  17       26.36      -10.04     20.89 o 
  11   3  17        0.01      -10.91     21.94 o 
  12   3  17        0.07       -0.39     21.92 o 
  13   3  17      140.06      119.48     25.21 o 
  14   3  17       12.86       12.38     23.55 o 
   0   4  17       90.26      106.85     31.72 o 
   1   4  17       25.50       27.40     15.37 o 
   2   4  17      146.72      124.78     16.70 o 
   3   4  17        1.51      -11.16     15.43 o 
   4   4  17       21.04        5.40     15.90 o 
   5   4  17       57.19       57.00     16.95 o 
   6   4  17        8.37       -0.85     16.49 o 
   7   4  17       16.97       16.08     17.06 o 
   8   4  17        0.10      -16.98     16.98 o 
   9   4  17        0.67       -0.60     17.53 o 
  10   4  17        2.69       -8.89     17.80 o 
  11   4  17        5.38      -11.90     22.07 o 
  12   4  17       71.51       28.52     23.32 o 
   1   5  17       32.77       27.67     21.95 o 
   2   5  17        0.11       16.36     22.07 o 
   3   5  17       14.51        1.24     21.94 o 
   4   5  17        4.42       17.62     17.20 o 
   5   5  17        2.88       -4.85     20.98 o 
   6   5  17        1.78      -17.77     17.77 o 
   7   5  17       10.02        9.56     18.49 o 
   8   5  17       41.73       32.91     19.08 o 
   9   5  17       19.45       17.24     18.53 o 
   0   6  17        9.66       -6.68     35.06 o 
   1   6  17       17.91       50.75     24.55 o 
   2   6  17        1.46       15.69     24.32 o 
   3   6  17       11.66       11.88     24.67 o 
   4   6  17       39.72       50.91     25.01 o 
   5   6  17       22.39       14.06     24.50 o 
   0   0  18       43.14       27.38     25.38 o 
   1   0  18       27.19       36.84     17.34 o 
   2   0  18        2.17       -4.03     17.19 o 
   3   0  18      535.96      597.80     30.99 o 
   4   0  18        0.05       -7.73     17.39 o 
   5   0  18      823.25      867.36     33.72 o 
   6   0  18       81.02       68.44     17.81 o 
   7   0  18       49.66       30.05     28.71 o 
   8   0  18        0.16      -13.02     28.05 o 
   9   0  18        2.93        1.00     29.05 o 
  10   0  18       17.39        8.01     30.38 o 
  11   0  18       22.51      -29.72     29.72 o 
  12   0  18        3.11      -31.05     31.05 o 
  13   0  18       21.85      -19.03     31.72 o 
  14   0  18       29.46       27.38     32.72 o 
  15   0  18       70.08        4.01     33.72 o 
   1   1  18      365.77      403.86     20.84 o 
   2   1  18        4.52        8.65     12.17 o 
   3   1  18      145.97      154.77     13.65 o 
   4   1  18      177.66      160.69     13.70 o 
   5   1  18        0.56       -1.70     15.42 o 
   6   1  18       59.61       53.33     15.96 o 
   7   1  18       49.78       36.99     16.07 o 
   8   1  18        0.74       -4.61     20.89 o 
   9   1  18       92.94       76.66     21.60 o 
  10   1  18        4.89      -20.89     20.89 o 
  11   1  18       55.79       43.00     22.55 o 
  12   1  18       19.15       14.43     22.66 o 
  13   1  18       30.82      -10.94     22.78 o 
  14   1  18       21.86      -11.75     23.25 o 
   0   2  18      149.80      151.50     19.32 o 
   1   2  18       42.88       28.90     12.52 o 
   2   2  18        3.98      -12.24     12.24 o 
   3   2  18        0.56      -12.17     12.17 o 
   4   2  18        8.44        8.73     15.62 o 
   5   2  18      255.73      231.72     18.08 o 
   6   2  18        0.27        6.94     15.76 o 
   7   2  18       79.50       77.78     17.12 o 
   8   2  18       44.70       38.25     16.68 o 
   9   2  18        6.83      -12.81     21.11 o 
  10   2  18        7.53       14.57     21.58 o 
  11   2  18        8.84      -14.34     22.43 o 
  12   2  18       29.29       -7.64     22.18 o 
  13   2  18       17.60       -2.78     22.98 o 
  14   2  18        0.08      -23.71     23.71 o 
   1   3  18       17.99       -0.31     12.51 o 
   2   3  18        2.82        7.48     15.72 o 
   3   3  18        1.84       -2.54     15.79 o 
   4   3  18        0.08      -12.43     15.98 o 
   5   3  18       28.09       24.18     16.47 o 
   6   3  18       44.96       30.54     16.92 o 
   7   3  18        1.07      -16.67     16.67 o 
   8   3  18       16.55       14.73     16.94 o 
   9   3  18       84.55      102.18     23.25 o 
  10   3  18       15.58       -8.69     25.71 o 
  11   3  18       27.29        6.56     22.52 o 
  12   3  18        6.94        0.09     22.98 o 
  13   3  18        0.33      -26.94     36.90 o 
   0   4  18       11.20       -8.01     30.38 o 
   1   4  18        2.28       -1.88     20.89 o 
   2   4  18       14.46       -8.43     15.77 o 
   3   4  18        4.61      -13.57     16.07 o 
   4   4  18        4.93      -16.36     16.36 o 
   5   4  18        1.28      -16.73     16.73 o 
   6   4  18       14.97       -1.99     17.04 o 
   7   4  18       19.94       23.80     18.10 o 
   8   4  18       27.83       27.40     18.43 o 
   9   4  18        4.29       -4.55     18.56 o 
  10   4  18       30.66       -5.16     23.00 o 
  11   4  18        3.95      -10.35     22.90 o 
   1   5  18        7.38        9.27     23.13 o 
   2   5  18       57.49       34.46     23.72 o 
   3   5  18       61.38       52.84     24.31 o 
   4   5  18        0.24       18.91     24.08 o 
   5   5  18       25.99        5.27     23.81 o 
   6   5  18        2.20      -18.59     18.59 o 
   7   5  18        3.94      -16.79     21.27 o 
   8   5  18       22.39       16.15     19.25 o 
   1   1  19       49.71       40.38     13.05 o 
   2   1  19       42.82       33.89     13.15 o 
   3   1  19        2.05       -6.52     12.71 o 
   4   1  19       15.67       18.70     12.97 o 
   5   1  19        6.03      -12.73     15.85 o 
   6   1  19        5.91       -4.46     15.85 o 
   7   1  19       18.32        7.02     20.76 o 
   8   1  19       28.74       12.88     21.59 o 
   9   1  19        1.26       -1.84     21.48 o 
  10   1  19       19.66       -7.57     22.66 o 
  11   1  19       18.41       19.67     23.13 o 
  12   1  19        5.21      -16.82     23.25 o 
  13   1  19       12.74      -23.34     23.34 o 
   0   2  19      133.80      121.61     19.89 o 
   1   2  19       16.42       14.85     12.95 o 
   2   2  19       58.99       50.36     13.40 o 
   3   2  19        3.96       -4.24     15.90 o 
   4   2  19       11.89        9.36     16.22 o 
   5   2  19        3.91        8.16     16.23 o 
   6   2  19        1.39       17.21     16.48 o 
   7   2  19       63.05       52.78     17.17 o 
   8   2  19       20.46       14.62     21.36 o 
   9   2  19       21.12       20.83     22.05 o 
  10   2  19       70.23       60.69     23.68 o 
  11   2  19        0.00      -18.95     23.25 o 
  12   2  19       42.53       14.69     23.61 o 
  13   2  19       13.84      -12.10     30.05 o 
   1   3  19        7.60       -9.77     15.72 o 
   2   3  19       29.80        2.00     16.36 o 
   3   3  19        8.15      -10.61     16.32 o 
   4   3  19       41.86       21.08     17.48 o 
   5   3  19       18.74       -5.94     16.89 o 
   6   3  19        9.09      -10.22     17.01 o 
   7   3  19        9.11      -15.53     17.57 o 
   8   3  19       13.34       -7.90     17.60 o 
   9   3  19       70.04       75.11     23.84 o 
  10   3  19       11.72      -11.37     22.89 o 
  11   3  19       32.63        7.28     23.25 o 
   0   4  19      114.12      127.55     33.72 o 
   1   4  19        7.77       12.23     22.54 o 
   2   4  19       24.45       -3.12     22.19 o 
   3   4  19        1.36      -16.66     16.66 o 
   4   4  19        2.24      -17.07     17.07 o 
   5   4  19        0.64        6.97     27.16 o 
   6   4  19        0.06       -0.78     20.80 o 
   7   4  19        1.55      -17.15     18.50 o 
   8   4  19       26.58       24.61     19.06 o 
   9   4  19       13.71      -17.11     22.66 o 
   1   5  19       24.00       26.04     32.72 o 
   2   5  19        9.68      -17.84     23.84 o 
   3   5  19       37.75       54.56     25.25 o 
   4   5  19       43.26       74.16     40.40 o 
   5   5  19       58.59       86.89     26.19 o 
   6   5  19        6.51       30.28     32.89 o 
   0   0  20        8.29       17.03     26.71 o 
   1   0  20       19.84        9.55     19.23 o 
   2   0  20      187.24      219.14     21.54 o 
   3   0  20       63.40       48.83     19.39 o 
   4   0  20       70.60       72.71     19.54 o 
   5   0  20        3.03      -28.38     28.38 o 
   6   0  20      167.54      165.28     33.39 o 
   7   0  20       40.81       38.40     31.05 o 
   8   0  20      168.01      147.91     33.06 o 
   9   0  20      106.60      123.87     34.06 o 
  10   0  20       16.47       -2.00     32.72 o 
  11   0  20       32.86       36.06     34.06 o 
  12   0  20       11.13        8.01     34.72 o 
   1   1  20       47.16       29.20     15.52 o 
   2   1  20       26.98       22.60     13.54 o 
   3   1  20        6.45       -9.75     13.21 o 
   4   1  20        2.90      -10.24     16.09 o 
   5   1  20       19.00       13.44     16.32 o 
   6   1  20        5.48      -20.85     20.85 o 
   7   1  20       19.75       17.19     21.92 o 
   8   1  20        2.35      -21.94     21.94 o 
   9   1  20       43.14        8.86     22.78 o 
  10   1  20        7.20      -23.14     23.14 o 
  11   1  20        5.34      -22.04     23.73 o 
  12   1  20        1.84      -23.96     23.96 o 
   0   2  20        1.57      -14.43     18.77 o 
   1   2  20        6.35       -9.16     13.30 o 
   2   2  20        1.83      -16.07     16.07 o 
   3   2  20       60.28       73.14     17.51 o 
   4   2  20        1.46        2.77     16.67 o 
   5   2  20       31.82       16.37     17.21 o 
   6   2  20       12.20       -0.54     16.94 o 
   7   2  20       13.34      -10.47     22.16 o 
   8   2  20       12.82      -13.90     22.63 o 
   9   2  20        7.68      -20.30     28.21 o 
  10   2  20        5.02       -8.99     23.96 o 
  11   2  20       16.80       -6.15     24.18 o 
   1   3  20       68.49       78.80     22.67 o 
   2   3  20       22.65       -3.89     16.84 o 
   3   3  20        0.20      -16.94     16.94 o 
   4   3  20        1.30       -4.22     17.13 o 
   5   3  20        9.44        0.72     17.67 o 
   6   3  20        8.57       -6.72     18.19 o 
   7   3  20        2.61      -15.92     18.26 o 
   8   3  20       13.79       -1.09     28.71 o 
   9   3  20        2.01       -5.89     23.96 o 
  10   3  20        0.55      -23.25     23.25 o 
   0   4  20       92.56       59.77     35.06 o 
   1   4  20        0.54      -14.82     23.37 o 
   2   4  20       39.60       16.83     35.06 o 
   3   4  20        9.92      -12.57     23.73 o 
   4   4  20       10.08       12.85     23.85 o 
   5   4  20        9.05       -9.99     18.63 o 
   6   4  20       10.21        1.88     19.23 o 
   7   4  20        1.36        5.97     19.53 o 
   1   5  20        4.38        2.18     25.37 o 
   1   1  21        0.18       -9.94     13.79 o 
   2   1  21        6.34        2.03     13.67 o 
   3   1  21        0.00      -12.87     16.47 o 
   4   1  21      132.54      146.82     21.90 o 
   5   1  21        0.63      -18.58     21.71 o 
   6   1  21        2.33      -12.19     21.94 o 
   7   1  21       12.86       -3.12     22.78 o 
   8   1  21       82.01       95.63     24.91 o 
   9   1  21        5.33      -10.11     23.84 o 
  10   1  21       24.76       14.30     24.91 o 
  11   1  21       17.76       -6.73     24.90 o 
   0   2  21       76.79       91.74     35.06 o 
   1   2  21        8.98        3.40     17.03 o 
   2   2  21       20.17       23.38     17.37 o 
   3   2  21       18.68        4.99     26.60 o 
   4   2  21       74.51       77.24     18.36 o 
   5   2  21       10.17       -5.51     17.87 o 
   6   2  21        0.52      -16.71     22.29 o 
   7   2  21       22.81        7.43     23.37 o 
   8   2  21       11.36       -6.12     23.55 o 
   9   2  21        0.02      -11.13     23.86 o 
  10   2  21       64.42       39.71     25.01 o 
   1   3  21        9.95       11.52     23.61 o 
   2   3  21       76.64       74.55     25.88 o 
   3   3  21        8.12       -4.59     17.92 o 
   4   3  21       36.96       36.73     18.82 o 
   5   3  21        0.04      -18.31     18.31 o 
   6   3  21        0.03      -15.40     18.83 o 
   7   3  21        3.94      -22.95     22.95 o 
   8   3  21        0.98      -23.68     23.68 o 
   0   4  21       17.38      -23.04     35.06 o 
   1   4  21        7.43        7.06     25.14 o 
   2   4  21       19.88       20.96     25.38 o 
   3   4  21       25.21       27.15     25.14 o 
   4   4  21       97.91       98.50     26.21 o 
   5   4  21        1.15        0.37     25.02 o 
   0   0  22        3.88      -29.05     29.05 o 
   1   0  22        4.75        3.29     25.71 o 
   2   0  22        5.78      -15.93     20.37 o 
   3   0  22       29.91       27.71     32.05 o 
   4   0  22       12.49      -17.70     31.72 o 
   5   0  22      116.11      142.57     35.39 o 
   6   0  22        0.27      -23.71     32.72 o 
   7   0  22        1.90       10.68     33.39 o 
   8   0  22        5.02      -28.05     34.39 o 
   9   0  22      163.77      148.58     37.40 o 
   1   1  22       39.15       21.08     17.30 o 
   2   1  22       50.35       43.99     17.92 o 
   3   1  22       30.42      -13.98     17.43 o 
   4   1  22        0.28      -14.27     22.41 o 
   5   1  22       28.40       22.98     22.87 o 
   6   1  22        0.42      -21.44     23.47 o 
   7   1  22       49.77       31.09     24.55 o 
   8   1  22        0.47      -23.72     23.72 o 
   9   1  22        0.13      -19.44     24.31 o 
   0   2  22        5.66      -12.69     33.06 o 
   1   2  22       17.42       13.46     23.37 o 
   2   2  22        0.04       -0.99     17.93 o 
   3   2  22       55.74       45.56     18.96 o 
   4   2  22        3.54      -16.29     18.55 o 
   5   2  22        2.85       -0.61     23.79 o 
   6   2  22        1.17      -14.71     23.34 o 
   7   2  22        0.31      -23.94     23.94 o 
   8   2  22        2.87      -22.87     24.16 o 
   1   3  22      150.25      180.96     27.15 o 
   2   3  22        6.65       15.75     24.87 o 
   3   3  22        0.01       -7.59     24.43 o 
   4   3  22        4.71      -13.35     19.22 o 
   5   3  22      137.66      131.50     20.76 o 
   1   1  23        5.70      -18.04     18.04 o 
   2   1  23       23.59        8.65     18.78 o 
   3   1  23        0.13      -22.71     22.71 o 
   4   1  23        0.31       -9.89     23.66 o 
   5   1  23        1.47      -21.84     23.81 o 
   6   1  23        4.34       -3.59     24.67 o 
   0   2  23      161.49      200.67     37.73 o 
   1   2  23        0.97       18.20     24.79 o 
   2   2  23       12.53       -7.98     26.38 o 
   3   2  23        9.55        2.66     19.26 o 
   4   2  23      106.73       65.68     26.54 o 
   5   2  23       16.60       -6.83     24.43 o 
   0   0  24       12.31        3.01     32.39 o 
   1   0  24       21.72       -5.34     32.39 o 
   2   0  24        1.89        4.67     33.39 o 
   3   0  24       12.14       -6.01     34.39 o 
   1   1  24       48.29       32.32     24.39 o 
   2   1  24       22.75       -5.65     23.42 o 
                                                 
